# Supplementary material for: Disentangling the mutational effects on protein stability and interaction of human MLH1
Source: PLoS Genet. 2025 Apr 28;21(4):e1011681. doi: 10.1371/journal.pgen.1011681 (PMC12064032; doi:10.1371/journal.pgen.1011681)
Supplement: S1 File — (XLSX) [file pgen.1011681.s018.xlsx]

## Sheet: MLH1_data
position	wt_aa	sub_aa	variant	SE_interaction	epsilon_interaction	score_interaction	SE_abundance	epsilon_abundance	score_abundance
487	Arg	Ala	p.Arg487Ala	0.0392609677224898	4.25007251614318e-17	0.0572811074241342	0.128536304223601	5.55111512312578e-17	0.168416191414784
487	Arg	Asn	p.Arg487Asn	0.0722634642627461	1.73472347597681e-18	0.134634577855336	0.0917933356141628	0	0.0549230670749455
487	Arg	Asp	p.Arg487Asp	0.0635020480734873	0	1.38985584366257	0.06306805770788	0	0.0201992306580759
487	Arg	Cys	p.Arg487Cys	0.0376797909503523	9.13028778016384e-11	0.164925236703885	0.0646364523075652	0	0.117268240839925
487	Arg	Gln	p.Arg487Gln	0.0769641129987146	3.46944695195361e-18	0.0951209545667661	0.0956471795708567	0	0.00356017780957388
487	Arg	Glu	p.Arg487Glu	0.0732902585330903	0	1.11238867539248	0.124349308655125	0	-0.123884574832501
487	Arg	Gly	p.Arg487Gly	0.0522358749409357	0	0.0334427778730099	0.0309694227724043	2.23952800748606e-15	-0.0212394847752372
487	Arg	His	p.Arg487His	0.0601624110244422	0	0.0872294917875745	0.038376125759815	0	0.066355477512627
487	Arg	Ile	p.Arg487Ile	0.0852098461579008	0	0.051476696392627	0.0253289650012564	7.01047249548545e-08	0.0460848638638574
487	Arg	Leu	p.Arg487Leu	0.0242817985723487	1.00886885526658e-36	0.118968588409485	0.0449356279524792	0	0.156327313898652
487	Arg	Lys	p.Arg487Lys	0.0569792509023765	0	-0.0252476232888601	0.0259384403795155	3.30838731844169e-10	-0.0071652028380306
487	Arg	Met	p.Arg487Met	0.0723794085488715	0	0.213167989470171	0.105190493009181	1.38777878078145e-17	0.165003480757814
487	Arg	Phe	p.Arg487Phe	0.0675063361732876	5.20417042793042e-18	0.314173377016912	0.0622070438704795	0	0.0268497151675188
487	Arg	Pro	p.Arg487Pro	0.040597837857121	7.05598773853566e-16	0.0923086960662714	0.0309106039228311	1.17111181863194e-14	0.0200747974731999
487	Arg	Ser	p.Arg487Ser	0.082446300587823	0	0.2237874271907	0.154573426298392	0	0.184305635898993
487	Arg	Ter	p.Arg487Ter	NA	NA	NA	NA	NA	NA
487	Arg	Thr	p.Arg487Thr	0.0415680076330171	1.26218480112072e-14	0.047601505427076	0.0213849180562828	1.38568950648907e-25	0.18233726340933
487	Arg	Trp	p.Arg487Trp	0.0710252671489679	0	0.561798092855025	0.0774016316033205	0	-0.0750409639409299
487	Arg	Tyr	p.Arg487Tyr	0.0502045621194943	0	0.226004628359886	0.0638595202308832	0	-0.0628746290474834
487	Arg	Val	p.Arg487Val	0.0252427956160908	2.0117043632789e-37	0.114252572742787	0.0731370515712565	0	0.124888870517656
488	Lys	Ala	p.Lys488Ala	0.027383274017709	6.73441761228337e-16	0.112117237836419	0.0808426023186959	6.93889390390723e-18	-0.0603892684698574
488	Lys	Arg	p.Lys488Arg	0.02610922019237	2.89000874079941e-19	0.0732441994543358	0.0289794629550882	3.87606613472258e-14	-0.0782795533419899
488	Lys	Asn	p.Lys488Asn	0.0330398696615946	6.16126838133904e-10	0.221000094607809	0.0911867080707688	0	-0.00282666697763317
488	Lys	Asp	p.Lys488Asp	0.0971194114730179	0	0.388409028312076	0.0711734193610443	0	-0.0697519769722029
488	Lys	Cys	p.Lys488Cys	0.0512616843065068	0	0.142548376238495	0.116161348625202	0	0.161144013992072
488	Lys	Gln	p.Lys488Gln	0.0839781947469562	0	0.143670550622568	0.132987840313183	0	0.0937614013337903
488	Lys	Glu	p.Lys488Glu	0.0223214207795543	1.07577692528678e-25	0.173099054366207	0.0822895813425276	0	-0.0139343785144729
488	Lys	Gly	p.Lys488Gly	0.0495927896091624	0	0.121484020950919	0.0325338004478482	0	-0.0241284253215291
488	Lys	His	p.Lys488His	0.0853887427319913	0	0.0847924688005332	0.165708514615682	0	0.131663003674966
488	Lys	Ile	p.Lys488Ile	0.0352144464478739	2.2848064586134e-13	0.232438974587789	0.072439828556014	0	-0.0282638776592204
488	Lys	Leu	p.Lys488Leu	0.0866139938296917	0	0.188508126229308	0.0718442288565874	0	-0.0219603817217963
488	Lys	Met	p.Lys488Met	0.0935473276673248	0	0.189440418715411	0.0425558933567727	0	-0.0130898506278481
488	Lys	Phe	p.Lys488Phe	0.089727502077678	3.46944695195361e-18	0.24436981315369	0.089124599839438	2.08166817117217e-17	0.0509332143393286
488	Lys	Pro	p.Lys488Pro	0.0444015128979687	5.64912699951847e-15	0.153014987302964	0.063744903531927	6.93889390390723e-18	-0.0928127916012839
488	Lys	Ser	p.Lys488Ser	0.0583047475206037	0	0.215273397370454	0.0460850439225117	3.46944695195361e-18	0.0773051260729487
488	Lys	Ter	p.Lys488Ter	NA	NA	NA	NA	NA	NA
488	Lys	Thr	p.Lys488Thr	0.0426898576137198	8.67361737988404e-19	0.169451729958345	0.0372779186331827	8.67361737988404e-19	0.073488499433044
488	Lys	Trp	p.Lys488Trp	0.0358787180935049	1.81712284108571e-16	0.231670221671606	0.0320324410884631	1.73472347597681e-18	0.0592393368527933
488	Lys	Tyr	p.Lys488Tyr	0.0549567054785374	0	0.216189460434214	0.0663405126856775	6.93889390390723e-18	-0.0526612973651666
488	Lys	Val	p.Lys488Val	0.0484943126553462	0	0.133323542689624	0.112490562475609	2.77555756156289e-17	0.0194574782824101
489	Glu	Ala	p.Glu489Ala	0.0626834976741386	0	0.0176190068063558	0.0639082384321191	6.93889390390723e-18	-0.0688489641872949
489	Glu	Arg	p.Glu489Arg	0.0289285097967348	9.40282575769509e-17	0.0555987217906392	0.11365460921193	0	-0.660942446897279
489	Glu	Asn	p.Glu489Asn	0.0618644342475385	0	0.0468671434093378	0.0496853000345402	3.46944695195361e-18	-0.0296443918121024
489	Glu	Asp	p.Glu489Asp	0.056342601054415	0	0.107541342584165	0.116973694801631	0	0.151377054518777
489	Glu	Cys	p.Glu489Cys	0.0438504067867081	0	0.101776104866048	0.019964378975847	1.19744493512762e-26	-0.0902341448770122
489	Glu	Gln	p.Glu489Gln	0.0644230025201412	1.73472347597681e-18	0.0962214939211267	0.0634678754593593	1.38777878078145e-17	-0.257333260634727
489	Glu	Gly	p.Glu489Gly	0.0232555981958753	4.2752833071293e-117	-0.0527266146076777	0.077483712405151	0	-0.0351148625108565
489	Glu	His	p.Glu489His	0.0744905339079393	5.20417042793042e-18	0.153322807933512	0.0393944885398925	8.67361737988404e-19	-0.187893930892098
489	Glu	Ile	p.Glu489Ile	0.0685838790701105	0	0.138219922481033	0.0259786576396176	2.45958522819556e-09	-0.0405999133759235
489	Glu	Leu	p.Glu489Leu	0.055576521294123	0	0.135586312508931	0.199541221760975	1.38777878078145e-16	-0.0399340230784633
489	Glu	Lys	p.Glu489Lys	0.0974913003388493	3.46944695195361e-18	0.0367729631734792	0.115506952288024	0	-0.553178430773075
489	Glu	Met	p.Glu489Met	0.0421448455892941	1.30104260698261e-18	0.0936665228777307	0.0206781313030806	2.77250927171482e-08	-0.0730423603268861
489	Glu	Phe	p.Glu489Phe	0.0273113396334635	3.20298896231997e-09	0.200699523182732	0.0606379507667875	0	0.0083428258006262
489	Glu	Pro	p.Glu489Pro	0.0638103479371401	0	0.15428341393414	0.0233435991077281	3.90192835613107e-07	-0.10949711818838
489	Glu	Ser	p.Glu489Ser	0.0383851258265303	2.16840434497101e-18	0.0690499406712358	0.137620015319339	0	-0.00966580194093354
489	Glu	Ter	p.Glu489Ter	NA	NA	NA	NA	NA	NA
489	Glu	Thr	p.Glu489Thr	0.0260591256644683	5.92109134849442e-17	0.100746638757393	0.0396901782870981	0	-0.159349513573605
489	Glu	Trp	p.Glu489Trp	0.0327564600010379	1.64002925823192e-14	0.391968164594933	0.0682101125339939	0	-0.135556682138371
489	Glu	Tyr	p.Glu489Tyr	0.0429160635441927	0	0.243764742472016	0.0733548460296796	1.04083408558608e-17	0.054226024008865
489	Glu	Val	p.Glu489Val	0.0685551778792855	0	0.0951138221277114	0.10430871811178	0	-0.178781540854138
490	Met	Ala	p.Met490Ala	0.0605252114280266	0	0.0600709926230539	0.0267119692131272	2.57507589906601e-11	-0.233814341672135
490	Met	Arg	p.Met490Arg	0.034821524405052	4.9439619065339e-17	0.00171719143584785	0.0330379985716957	3.03576608295941e-18	-0.346184933066997
490	Met	Asn	p.Met490Asn	0.0787139646722892	1.73472347597681e-18	0.122719885900213	0.0505563472490382	0	-0.144407453721125
490	Met	Asp	p.Met490Asp	0.0647080004554232	3.46944695195361e-18	0.0379737377127739	0.0387010184945373	0	-0.204968775906497
490	Met	Cys	p.Met490Cys	0.0712671679640425	0	0.104381346313164	0.0535632683955403	5.20417042793042e-18	-0.00423964148599514
490	Met	Gln	p.Met490Gln	0.0446360500995873	4.00009886325492e-14	-0.028468429491702	0.0649302616136577	0	0.136297239489747
490	Met	Glu	p.Met490Glu	0.0466894602460148	0	0.0880735324463795	0.0780514918857006	0	-0.0926766129806125
490	Met	Gly	p.Met490Gly	0.0662432556287382	0	0.0965373331036179	0.0496609595164593	5.20417042793042e-18	-0.317249633084549
490	Met	His	p.Met490His	0.0698840329972959	0	0.0599634613555554	0.0515404246648433	0	-0.292113282026863
490	Met	Ile	p.Met490Ile	0.0474788679728277	0	0.123118285676336	0.0855555109262759	1.38777878078145e-17	-0.0255480347994919
490	Met	Leu	p.Met490Leu	0.0959212839120048	0	0.06536538765415	0.131525732870803	2.77555756156289e-17	-0.140956434838932
490	Met	Lys	p.Met490Lys	0.0271792029508187	1.55488445031426e-19	-0.00814388694856599	0.0616655538900537	0	-0.382586458164279
490	Met	Phe	p.Met490Phe	0.0886826273324749	0	0.142182688913659	0.0816184394346392	0	-0.0326352820936298
490	Met	Pro	p.Met490Pro	0.0310426235627637	6.74451454328156e-06	0.0779824529699681	0.0486171395622974	3.46944695195361e-18	-0.240264896158356
490	Met	Ser	p.Met490Ser	0.0355902590163492	5.82327752208026e-10	0.0883669770264933	0.0879318201937263	0	-0.0434048205057678
490	Met	Thr	p.Met490Thr	0.0276166247244701	8.30620917767097e-36	-0.0490246503843276	0.0291515961475503	1.89700382138835e-12	-0.176861263980875
490	Met	Trp	p.Met490Trp	0.0568667377316657	0	0.190758591931668	0.0183807935076013	8.47856058071339e-24	0.0145441799730238
490	Met	Tyr	p.Met490Tyr	0.0992261924165456	3.46944695195361e-18	0.205506793384071	0.0559538466977066	9.6904191254632e-08	0.0674348794851525
490	Met	Val	p.Met490Val	0.0231324692004182	5.48046558283842e-27	0.0203937849647956	0.0729360277866628	6.93889390390723e-18	-0.111894352132184
491	Thr	Ala	p.Thr491Ala	0.0568856607813157	3.46944695195361e-18	0.0391532324606532	0.0700111954069932	0	-0.233108086483327
491	Thr	Arg	p.Thr491Arg	0.0490419050342128	3.46944695195361e-18	0.13494031287552	0.13080270469616	0	-0.678683180553214
491	Thr	Asn	p.Thr491Asn	0.0569157113310897	0	0.0349224389976735	0.106372825554167	0	-0.219918637621963
491	Thr	Asp	p.Thr491Asp	0.0552644004395973	0	0.120749855809196	0.0621763150371914	0	-0.285654303197356
491	Thr	Cys	p.Thr491Cys	0.0663764067053752	0	0.20748939146785	0.0293113446879691	8.85153564934485e-06	-0.628694291809541
491	Thr	Gln	p.Thr491Gln	0.106735106962192	0	0.0746753197157919	0.0792357778755574	0	-0.379716871823225
491	Thr	Glu	p.Thr491Glu	0.0698252561350434	5.20417042793042e-18	0.0996409320771324	0.0353318870587322	2.16840434497101e-17	-0.180533252688373
491	Thr	Gly	p.Thr491Gly	0.0291685249651693	2.10430088175356e-55	0.112641943447382	0.109292848902938	1.38777878078145e-17	-0.311972268929785
491	Thr	His	p.Thr491His	0.0813615859347622	3.46944695195361e-18	0.181917896904882	0.069498109064181	0	-0.423391314857082
491	Thr	Ile	p.Thr491Ile	0.034171384826302	5.7218942467617e-18	0.216361789769314	0.0939641537704359	6.93889390390723e-18	-0.364943547204126
491	Thr	Leu	p.Thr491Leu	0.0261952362464501	2.57659659118172e-10	0.135151741774787	0.056482712170746	0	-0.523477860517099
491	Thr	Lys	p.Thr491Lys	0.0694034994950169	5.20417042793042e-18	0.0718311898560602	0.0418446832756848	1.71763495475808e-07	-0.659180430163777
491	Thr	Met	p.Thr491Met	0.0544574346052455	8.67361737988404e-19	0.183733107058747	0.028971518338947	1.07794906744909e-05	-0.459961940068693
491	Thr	Phe	p.Thr491Phe	0.0965622823406427	0	0.221890403006803	0.0325293853780244	6.76471852477958e-06	-0.512635144210557
491	Thr	Pro	p.Thr491Pro	0.0769473343768688	0	0.0727346098949546	0.0769251888169374	1.38777878078145e-17	-0.24452577933019
491	Thr	Ser	p.Thr491Ser	0.0463341922144089	5.20417042793042e-18	0.101673587520597	0.0309256934756234	1.84696085249415e-07	-0.238400009557367
491	Thr	Trp	p.Thr491Trp	0.0649617402778745	0	0.405948041804559	0.0516467657880195	3.46944695195361e-18	-0.364503776245011
491	Thr	Tyr	p.Thr491Tyr	0.0580280111778155	0	0.30375060400573	0.102185246325337	0	-0.448343888960579
491	Thr	Val	p.Thr491Val	0.0602033606847128	0	0.102964248886274	0.0559983026743795	3.46944695195361e-18	-0.305585630562876
492	Ala	Arg	p.Ala492Arg	0.0743278124548018	0	0.134948085959013	0.0659516340027383	0	-0.630312611500347
492	Ala	Asn	p.Ala492Asn	0.118228268102049	1.38777878078145e-17	0.14707500582091	0.0553170064038017	3.46944695195361e-18	-0.263279079980094
492	Ala	Asp	p.Ala492Asp	0.0755312492083056	3.46944695195361e-18	0.0861341218927852	0.0249336736601361	9.05901648663193e-23	-0.305279515449543
492	Ala	Cys	p.Ala492Cys	0.100615811842209	6.93889390390723e-18	0.206014664699361	0.128122079797183	1.38777878078145e-17	-0.0492779370258351
492	Ala	Gln	p.Ala492Gln	0.0374651548377978	2.24584172681899e-16	0.0680419994462543	0.107299765428942	1.38777878078145e-17	-0.458115259475102
492	Ala	Glu	p.Ala492Glu	0.0877460827666607	0	0.0944978006386328	0.0300849671204758	1.58234250305454e-07	-0.298222236637276
492	Ala	Gly	p.Ala492Gly	0.0512157653943936	1.73472347597681e-18	0.154680798133458	0.0817393663000484	0	-0.177106414333112
492	Ala	His	p.Ala492His	0.0436830898221644	1.57896569083493e-12	0.166862892566702	0.0662708327121354	3.46944695195361e-18	-0.351838220921608
492	Ala	Ile	p.Ala492Ile	0.0777561775647509	0	0.133182654106973	0.0570569921851503	0	-0.363087272929704
492	Ala	Leu	p.Ala492Leu	0.0279855837551493	9.7516213406189e-11	0.154078935639881	0.0269935211143629	6.98848163476715e-15	-0.421729090819523
492	Ala	Lys	p.Ala492Lys	0.070718164816926	0	0.072674353625305	0.0871715496324891	6.93889390390723e-18	-0.533550508316189
492	Ala	Met	p.Ala492Met	0.0347513203192742	7.72341493821105e-06	0.160147537785233	0.038587489284963	5.75509255534064e-07	-0.319757281360583
492	Ala	Phe	p.Ala492Phe	0.086874826482561	1.38777878078145e-17	0.354780669472617	0.0539758055043527	1.73472347597681e-17	-0.506710910165675
492	Ala	Pro	p.Ala492Pro	0.049765128013091	0	0.111749180367567	0.106312591098586	0	-0.448420187031328
492	Ala	Ser	p.Ala492Ser	0.120557048223955	0	0.113390914966962	0.0817462801327936	6.93889390390723e-18	-0.315574766963487
492	Ala	Thr	p.Ala492Thr	0.0798687609299364	3.46944695195361e-18	0.11558875901957	0.0450309292601901	0	-0.330696574657838
492	Ala	Trp	p.Ala492Trp	0.125043198782095	0	0.37443225494224	0.149073029466587	5.55111512312578e-17	-0.165435465655708
492	Ala	Tyr	p.Ala492Tyr	0.0394311504969485	3.71833596898852e-12	0.270286854403459	0.031124173586661	1.60573470928764e-32	-0.509488658047088
492	Ala	Val	p.Ala492Val	0.0453178600635783	3.87897179654484e-14	0.0379324489021446	0.0401643399324699	2.38871422642006e-15	-0.192570799020449
493	Ala	Arg	p.Ala493Arg	0.0318035937072298	3.17353717594017e-18	0.156566148432394	0.0588886144229567	0	-0.411474967108302
493	Ala	Asn	p.Ala493Asn	0.103670299766309	3.46944695195361e-18	0.0845783719237058	0.053587343628802	0	-0.198148286404399
493	Ala	Asp	p.Ala493Asp	0.0586183114572013	0	0.147189382906512	0.0547313888423461	1.73472347597681e-18	-0.20673113446573
493	Ala	Cys	p.Ala493Cys	0.0850982820357933	0	0.0646762976360805	0.0848667389219433	2.08166817117217e-17	0.0244351607858004
493	Ala	Gln	p.Ala493Gln	0.0473315403061752	1.14491749414469e-16	0.160398474409364	0.0995587257194313	1.38777878078145e-17	-0.354704350946278
493	Ala	Glu	p.Ala493Glu	0.0633161327733609	1.73472347597681e-18	0.0907566112863696	0.0287307940598137	7.68612604118424e-15	-0.0473163439602526
493	Ala	Gly	p.Ala493Gly	0.0488038158829502	0	0.16614913928216	0.0219403278132793	6.08617628972477e-06	-0.115190981245894
493	Ala	His	p.Ala493His	0.0906949105275416	3.46944695195361e-18	0.101951611425451	0.107893564700077	1.38777878078145e-17	-0.218042723650649
493	Ala	Ile	p.Ala493Ile	0.092681125378501	0	0.129939489652056	0.0537212174799696	0	-0.261762666315688
493	Ala	Leu	p.Ala493Leu	0.0866597975054849	0	0.122423184693485	0.0270803546442286	8.31901255724997e-07	-0.157540936687297
493	Ala	Lys	p.Ala493Lys	0.0345906780511724	2.70551097839424e-93	0.0407003672099618	0.0506865812597417	1.21430643318376e-17	-0.486233242768288
493	Ala	Met	p.Ala493Met	0.0571664334653575	0	0.126756191117435	0.0296992938260395	5.69880004459341e-10	-0.383354522361831
493	Ala	Phe	p.Ala493Phe	0.0345051462301734	8.08235210697642e-17	0.338982331999433	0.0980955871125736	0	-0.288584490227327
493	Ala	Pro	p.Ala493Pro	0.0341643006771626	4.11130495555992e-25	0.145673593826963	0.0582550573163467	3.46944695195361e-18	-0.326728482979079
493	Ala	Ser	p.Ala493Ser	0.0327238190860393	2.48119131792878e-14	0.101593044948615	0.0679067185906902	3.46944695195361e-18	-0.149382893970616
493	Ala	Thr	p.Ala493Thr	0.0474518504549559	2.16840434497101e-18	0.0462007028277325	0.108789805637895	4.16333634234434e-17	-0.294240183282565
493	Ala	Trp	p.Ala493Trp	0.0513161663401201	8.76902717106276e-16	0.437979843213218	0.0677472054233216	1.04083408558608e-17	-0.365076356472303
493	Ala	Tyr	p.Ala493Tyr	0.0347904066955905	1.37118868760864e-31	0.259295164424239	0.0463332713869975	6.93889390390723e-18	-0.247850462120863
493	Ala	Val	p.Ala493Val	0.0251837454538669	1.1004286342642e-11	0.00556835580426992	0.124731586908139	0	-0.15523493565475
494	Cys	Ala	p.Cys494Ala	0.0785781283699601	0	0.0631382144638244	0.0456498504581627	1.73472347597681e-18	-0.0581294911798558
494	Cys	Arg	p.Cys494Arg	0.028655161683219	2.25260437704798e-06	-0.00280150274607229	0.0748424158113587	0	-0.113857301410745
494	Cys	Asn	p.Cys494Asn	0.079323230716455	0	0.0129021063372237	0.0609869386642016	0	0.135996734971317
494	Cys	Asp	p.Cys494Asp	0.0541366665044413	2.60208521396521e-18	0.0451193126444936	0.0197971752915175	1.30637958660662e-08	-0.0136841984148825
494	Cys	Gln	p.Cys494Gln	0.08515018444981	0	0.0961276952013197	0.0310895635541315	1.13112210570199e-13	-0.0105205054864918
494	Cys	Glu	p.Cys494Glu	0.0978951042426773	0	0.014373651045145	0.032718546197404	0	0.045481841595962
494	Cys	Gly	p.Cys494Gly	0.0587053251798668	0	-0.0386429869316115	0.0889347342843514	0	0.0381300164238137
494	Cys	His	p.Cys494His	0.0822282504479321	6.93889390390723e-18	0.0356931769061569	0.0505753660307839	1.73472347597681e-18	-0.197266799624128
494	Cys	Ile	p.Cys494Ile	0.0285019570022184	4.51893548498828e-11	0.12251171136297	0.0270644445229367	3.91545166318424e-07	-0.236462063361316
494	Cys	Leu	p.Cys494Leu	0.0807774476125515	3.46944695195361e-18	0.0952768009618316	0.0561997052166351	3.46944695195361e-18	-0.00637948860029137
494	Cys	Lys	p.Cys494Lys	0.0729775539713411	3.46944695195361e-18	0.0747092459861904	0.0486500576803345	3.46944695195361e-18	-0.0363600630906284
494	Cys	Met	p.Cys494Met	0.0679634407232106	3.46944695195361e-18	0.0491833561513815	0.0728442497648453	0	0.0750365352926659
494	Cys	Phe	p.Cys494Phe	0.0938217273948362	0	-0.00204780153939872	0.104684249230953	1.38777878078145e-17	-0.208557105486893
494	Cys	Pro	p.Cys494Pro	0.0296993663525555	3.4966515439974e-184	0.108794234987616	0.0479935071109889	0	-0.262308351429925
494	Cys	Ser	p.Cys494Ser	0.067650046395203	1.73472347597681e-18	0.121501978579379	0.0374623692082337	0	-0.0839348338074871
494	Cys	Ter	p.Cys494Ter	NA	NA	NA	NA	NA	NA
494	Cys	Thr	p.Cys494Thr	0.088229662004133	3.46944695195361e-18	0.0366106108953818	0.0375579185722848	6.36643515683488e-16	-0.185540572364777
494	Cys	Trp	p.Cys494Trp	0.0549643739150231	0	0.139006922588559	0.0445660546447797	0	-0.14329393289197
494	Cys	Tyr	p.Cys494Tyr	0.0822234067952473	3.46944695195361e-18	0.0980883047810996	0.0348441907164303	0	-0.0792355879635568
494	Cys	Val	p.Cys494Val	0.10735464494489	6.93889390390723e-18	0.10252093217384	0.0700674583611061	0	-0.13163913785947
495	Thr	Ala	p.Thr495Ala	0.0442420269882407	0	0.0821111061713674	0.10554485880721	0	-0.0414966968231676
495	Thr	Arg	p.Thr495Arg	0.0254240428062365	2.57973600183395e-13	0.0296119535226391	0.0752568488097635	0	-0.0205262931328247
495	Thr	Asn	p.Thr495Asn	0.044516390417802	4.77048955893622e-18	0.104048872441291	0.0519836377239647	0	-0.0407377791638756
495	Thr	Asp	p.Thr495Asp	0.0801545520761413	0	0.14397515153542	0.0499462074519372	0	-0.167447954234194
495	Thr	Cys	p.Thr495Cys	0.0775063864002355	0	0.0954209523321812	0.0406687369692903	0	-0.109580055595444
495	Thr	Gln	p.Thr495Gln	0.0752424570931	1.73472347597681e-18	0.047709845903814	0.0368609114863966	0	-0.0928318138266069
495	Thr	Glu	p.Thr495Glu	0.024182996039936	6.21875298342999e-17	0.0360273510892072	0.0804153461481213	1.38777878078145e-17	-0.0818993782195534
495	Thr	Gly	p.Thr495Gly	0.0773794286937662	3.46944695195361e-18	0.0666722310803825	0.0566712907178279	0	-0.22171089338548
495	Thr	His	p.Thr495His	0.0371925039684292	5.39195424420491e-15	0.0944101126040257	0.07375796360301	6.93889390390723e-18	-0.0597584767482628
495	Thr	Ile	p.Thr495Ile	0.0444498512921542	4.77048955893622e-18	0.0104781137844864	0.0481829564435745	0	0.0472643324869123
495	Thr	Leu	p.Thr495Leu	0.0418965662800963	0	-0.0395897712767622	0.0699527493608159	6.93889390390723e-18	0.089766073778211
495	Thr	Lys	p.Thr495Lys	0.0727462163321232	1.73472347597681e-18	0.00171391643900464	0.066619509313831	0	-0.117646004798295
495	Thr	Met	p.Thr495Met	0.0868914182351308	0	0.0665605135586462	0.0957133817020921	0	0.0811914202101513
495	Thr	Phe	p.Thr495Phe	0.0944314778224782	0	0.0923738505210591	0.0503231770334385	0	0.03061078484205
495	Thr	Pro	p.Thr495Pro	0.0447001067409929	7.48099499014998e-15	0.0699881473926403	0.0716087893205568	0	-0.582796494680082
495	Thr	Ser	p.Thr495Ser	0.103238843321593	0	0.100520473654116	0.0995217420204476	0	-0.178406477972789
495	Thr	Trp	p.Thr495Trp	0.0382250658321975	8.67361737988404e-19	0.185375050220535	0.0468592637091582	0	-0.263079256463688
495	Thr	Tyr	p.Thr495Tyr	0.0861177254227607	0	0.206601290291583	0.0793036379012241	0	-0.275788487913328
495	Thr	Val	p.Thr495Val	0.0836374338819227	3.46944695195361e-18	0.00156830164131597	0.101562658998796	0	0.0710838341050626
496	Pro	Ala	p.Pro496Ala	0.0654993186658691	1.73472347597681e-18	0.0551670594695487	0.0298690288752206	2.82022669106929e-15	-0.217295787350044
496	Pro	Arg	p.Pro496Arg	0.0801704197117574	3.46944695195361e-18	0.0228571824575893	0.0576396266390282	0	-0.46040345296241
496	Pro	Asn	p.Pro496Asn	0.0498794974179539	0	0.13555868452692	0.0785994311635435	0	-0.136597766611909
496	Pro	Asp	p.Pro496Asp	0.0390030260792245	0	0.104968890202653	0.0764012430004179	0	-0.0845385947890771
496	Pro	Cys	p.Pro496Cys	0.0703007406257908	0	0.269579802323854	0.0659083258435711	0	-0.158802038647663
496	Pro	Gln	p.Pro496Gln	0.0674070905831978	5.20417042793042e-18	-0.000537007836779118	0.0683656958767421	0	-0.160204133401305
496	Pro	Glu	p.Pro496Glu	0.0690350810408216	5.20417042793042e-18	0.0897454565449539	0.0423812734916251	3.46944695195361e-18	0.0693200321449606
496	Pro	Gly	p.Pro496Gly	0.0386227452630447	4.33680868994202e-19	0.100131956520548	0.0824693214627349	0	-0.361135168161581
496	Pro	His	p.Pro496His	0.0903425676033514	0	0.18188850252423	0.0705982601796051	0	-0.287071465004329
496	Pro	Ile	p.Pro496Ile	0.04168097778977	3.03576608295941e-18	0.177329343342133	0.115124265772205	0	0.0228716379281787
496	Pro	Leu	p.Pro496Leu	0.0496011129954429	0	0.133733381337088	0.0726879769146968	0	-0.164814554079634
496	Pro	Lys	p.Pro496Lys	0.0578885887244545	1.73472347597681e-18	0.129994999167039	0.0511891172807021	1.19574489199081e-14	-0.927609300342501
496	Pro	Met	p.Pro496Met	0.087956135232574	3.46944695195361e-18	0.113223602530449	0.0840693585250681	1.38777878078145e-17	-0.20180991641194
496	Pro	Phe	p.Pro496Phe	0.0434244086218871	0	0.145585094603558	0.0652931645863371	1.04083408558608e-17	-0.0698547001006112
496	Pro	Ser	p.Pro496Ser	0.0453090015785433	0	0.090601503104307	0.0428004482152577	5.20417042793042e-18	-0.235125441003787
496	Pro	Thr	p.Pro496Thr	0.0723811906650254	1.73472347597681e-18	0.0590330439945016	0.044753487260985	0	-0.137752396324436
496	Pro	Trp	p.Pro496Trp	0.0794794230009206	0	0.257150216582415	0.0337631562660436	0	-0.202302289201585
496	Pro	Tyr	p.Pro496Tyr	0.0750717275707764	3.46944695195361e-18	0.141534289577166	0.0554909800608068	0	-0.332391987113362
496	Pro	Val	p.Pro496Val	0.0694356133086956	0	0.120819234431514	0.064001518408264	6.93889390390723e-18	-0.0759368216586467
497	Arg	Ala	p.Arg497Ala	0.0822581073319605	0	0.124887825952097	0.029389889483995	4.33680868994202e-19	-0.141398449634816
497	Arg	Asn	p.Arg497Asn	0.048792147516976	0	0.101769678027718	0.0223831129352748	5.74500374978238e-31	-0.120740703555518
497	Arg	Asp	p.Arg497Asp	0.0624771232656842	1.73472347597681e-18	0.241181150213418	0.0444185607645877	0	-0.19395293318315
497	Arg	Cys	p.Arg497Cys	0.0262034901482756	2.18110843608669e-07	0.228258962096544	0.0857438518215664	0	-0.212248458548483
497	Arg	Gln	p.Arg497Gln	0.0358853248632545	6.44252446529991e-14	0.160273675673245	0.0491959423653829	6.93889390390723e-18	-0.175855206711925
497	Arg	Glu	p.Arg497Glu	0.0698991712670504	0	0.14024701408065	0.0305034653017446	1.30104260698261e-18	-0.0620952807906608
497	Arg	Gly	p.Arg497Gly	0.0201064626728072	3.20759404456118e-09	0.0446695325958123	0.0533912757777924	3.46944695195361e-18	-0.190142343184231
497	Arg	His	p.Arg497His	0.100155969217567	0	0.139672532298509	0.0511817936469471	5.20417042793042e-18	-0.148579716434637
497	Arg	Ile	p.Arg497Ile	0.0709125753705475	1.73472347597681e-18	0.225115839696068	0.095416810617357	2.77555756156289e-17	-0.0663994196549093
497	Arg	Leu	p.Arg497Leu	0.068825614552581	0	0.279995737371636	0.0500025246967809	1.73472347597681e-18	0.0125024650731365
497	Arg	Lys	p.Arg497Lys	0.0321333146488332	3.09905974047071e-08	0.0811387797216243	0.0446158450318112	1.73472347597681e-18	-0.23703999456176
497	Arg	Met	p.Arg497Met	0.0781868925429902	0	0.237671743057317	0.033847570265361	1.73472347597681e-18	-0.0351999891263904
497	Arg	Phe	p.Arg497Phe	0.0633691183719855	0	0.206440277323128	0.0661670476566203	0	-0.012395803182573
497	Arg	Pro	p.Arg497Pro	0.0770381905108217	3.46944695195361e-18	0.205000600143239	0.0456105585254807	5.20417042793042e-18	-0.123853094895279
497	Arg	Ser	p.Arg497Ser	0.0741518496433881	0	0.145997453987147	0.0557599366202808	3.46944695195361e-18	-0.0940656919678713
497	Arg	Ter	p.Arg497Ter	NA	NA	NA	NA	NA	NA
497	Arg	Thr	p.Arg497Thr	0.0714773563045142	0	0.198226561934808	0.0454210312194381	0	-0.0812088173185762
497	Arg	Trp	p.Arg497Trp	0.0211145838225926	4.96399869198218e-08	0.440777125550701	0.0458775602588372	0	0.0248929952468424
497	Arg	Tyr	p.Arg497Tyr	0.0653459344062996	0	0.23214075409928	0.0775978842958282	0	-0.0819596956773402
497	Arg	Val	p.Arg497Val	0.0365057783623497	6.04076250826369e-14	0.188081714786212	0.0789697032722007	0	0.00202470461778376
498	Arg	Ala	p.Arg498Ala	0.065424656468221	0	0.0487438646565583	0.0390576951641431	8.67361737988404e-19	0.136331195673907
498	Arg	Asn	p.Arg498Asn	0.0563643628406968	0	0.0268467074256525	0.0258290458565956	1.03267873852869e-11	0.00883569201681367
498	Arg	Asp	p.Arg498Asp	0.0871390964070233	6.93889390390723e-18	0.201087154940691	0.0284692493786996	0	-0.031075844831429
498	Arg	Cys	p.Arg498Cys	0.0235478163733723	4.67345849871997e-31	0.0725639716942955	0.060055581590151	0	0.087027293081927
498	Arg	Gln	p.Arg498Gln	0.101519587436394	6.93889390390723e-18	0.141706678722911	0.0261199225423731	2.40174307578967e-06	0.031148700202983
498	Arg	Glu	p.Arg498Glu	0.0440874888149339	0	0.0627097996448335	0.0232513420942407	3.0967286933207e-08	0.0344579093190497
498	Arg	Gly	p.Arg498Gly	0.0514251775787657	8.67361737988404e-19	0.0632108489372483	0.0399691169187773	0	0.000419968583341906
498	Arg	His	p.Arg498His	0.0421027424770149	0	0.132925797717656	0.030599245458814	1.30104260698261e-18	0.199657893029596
498	Arg	Ile	p.Arg498Ile	0.0494608978393448	0	0.178523373993135	0.108856845013834	2.77555756156289e-17	0.126531885244809
498	Arg	Leu	p.Arg498Leu	0.0319090125801328	2.92821322744885e-15	0.104229346740541	0.0576739222310935	0	0.0557321941871576
498	Arg	Lys	p.Arg498Lys	0.0713142731485973	1.73472347597681e-18	0.00301969155709166	0.0694155898430481	0	-0.0875117166334349
498	Arg	Met	p.Arg498Met	0.103338694628916	1.04083408558608e-17	0.203470091046227	0.105719831572135	2.77555756156289e-17	-0.017854728964023
498	Arg	Phe	p.Arg498Phe	0.0484430265457125	1.73472347597681e-18	0.172601807496278	0.0787542703919155	1.38777878078145e-17	0.058150113223077
498	Arg	Pro	p.Arg498Pro	0.0642696120343388	3.46944695195361e-18	0.0827564342333998	0.0683890822653377	0	-0.301108740113961
498	Arg	Ser	p.Arg498Ser	0.0276868226566797	2.29165679904705e-98	0.0960728896913784	0.103407139024327	0	0.10371262021989
498	Arg	Ter	p.Arg498Ter	NA	NA	NA	NA	NA	NA
498	Arg	Thr	p.Arg498Thr	0.0466040509536462	8.67361737988404e-19	0.142959161008589	0.0879545683067281	0	0.166743895926302
498	Arg	Trp	p.Arg498Trp	0.0554366314969076	0	0.248680959551655	0.0442281500075246	1.73472347597681e-18	0.0171899883249158
498	Arg	Tyr	p.Arg498Tyr	0.0398687902878317	1.12757025938492e-16	0.197390498657963	0.10473400944336	1.38777878078145e-17	0.0290162794785151
498	Arg	Val	p.Arg498Val	0.0257362370358997	6.25819265229443e-24	0.0773343398849378	0.0855184400418079	6.93889390390723e-18	0.0995827219169564
499	Arg	Ala	p.Arg499Ala	0.0562853856103426	0	0.0962838271699007	0.0964218085485387	0	-0.303476012994879
499	Arg	Asn	p.Arg499Asn	0.0763436895879044	0	0.0763551622190901	0.0609970199882654	3.46944695195361e-18	-0.189195383238304
499	Arg	Asp	p.Arg499Asp	0.104707268731645	0	0.202192841699201	0.03557544966727	8.67361737988404e-19	-0.235497729848129
499	Arg	Cys	p.Arg499Cys	0.0379633362108571	4.33680868994202e-18	0.225637101133399	0.0629480967340513	0	-0.222026045444528
499	Arg	Gln	p.Arg499Gln	0.0601825391175505	0	0.130457560948661	0.100288877175041	0	-0.2206294336237
499	Arg	Glu	p.Arg499Glu	0.0458880073682038	8.67361737988404e-19	0.18020924480823	0.0983497077106363	4.16333634234434e-17	-0.286853023466533
499	Arg	Gly	p.Arg499Gly	0.0210142454381088	1.66822291428698e-17	0.0610120059230555	0.0259825321602133	6.59890978665922e-14	-0.296323285264754
499	Arg	His	p.Arg499His	0.0693604072780282	1.73472347597681e-18	0.194440663194771	0.0465404812947914	1.73472347597681e-18	-0.130306238904205
499	Arg	Ile	p.Arg499Ile	0.0498811089579732	0	0.206405974970935	0.0872574818647243	6.93889390390723e-18	-0.134464900259388
499	Arg	Leu	p.Arg499Leu	0.0664262114732602	0	0.339882071597476	0.0212400087283432	3.37554861696072e-45	-0.271834386016654
499	Arg	Lys	p.Arg499Lys	0.0932340960110901	0	0.0391126252453584	0.0737072830690483	0	-0.221803968721628
499	Arg	Met	p.Arg499Met	0.0532018486635329	0	0.180811550445807	0.062764172452967	1.38777878078145e-17	-0.324241674333063
499	Arg	Phe	p.Arg499Phe	0.092058016987942	0	0.411812070262694	0.0263775812802605	1.82694571276842e-14	-0.212122154892146
499	Arg	Pro	p.Arg499Pro	0.0607308272125316	1.73472347597681e-18	0.124306355714918	0.112939168105321	1.38777878078145e-17	-0.337648206647654
499	Arg	Ser	p.Arg499Ser	0.0823662143186099	0	0.141544475571988	0.0315546702014962	0	-0.0998037322056055
499	Arg	Ter	p.Arg499Ter	NA	NA	NA	NA	NA	NA
499	Arg	Thr	p.Arg499Thr	0.0798410724978818	6.93889390390723e-18	0.066851431331801	0.0477366999297925	0	-0.231454847490724
499	Arg	Trp	p.Arg499Trp	0.0734268120118256	3.46944695195361e-18	0.357037936936256	0.0737828246191256	0	-0.0825344460758159
499	Arg	Tyr	p.Arg499Tyr	0.0511138694359711	0	0.397137899130587	0.0670661100650037	0	-0.195243323833632
499	Arg	Val	p.Arg499Val	0.0464752073603398	1.73472347597681e-18	0.208783309222313	0.0604321583172274	0	-0.177081562352838
500	Ile	Ala	p.Ile500Ala	0.0675977067089601	0	-0.0263345610774916	0.0866340073037815	1.38777878078145e-17	-0.0333102497323336
500	Ile	Arg	p.Ile500Arg	0.0486808736775576	0	0.0685353293585248	0.0591076624971775	0	-0.197526628678793
500	Ile	Asn	p.Ile500Asn	0.0315961912238198	1.0360419119837e-14	-0.00269297629330322	0.0249154667278681	1.76161168985445e-15	-0.0592698761330439
500	Ile	Asp	p.Ile500Asp	0.0644171411091487	1.73472347597681e-18	0.0587270247874379	0.0436701580202026	0	-0.048283744049618
500	Ile	Cys	p.Ile500Cys	0.066218230905946	0	0.0394234230288773	0.0341007684868672	0	0.0092002659896169
500	Ile	Gln	p.Ile500Gln	0.0626116178135933	1.73472347597681e-18	0.0416622306864902	0.0241045870070695	3.63547129683325e-09	-0.19973809689508
500	Ile	Glu	p.Ile500Glu	0.0245385701174366	3.87133416787007e-06	-0.0525807425851414	0.0604527645410808	0	0.0586092616638894
500	Ile	Gly	p.Ile500Gly	0.0546812592222198	8.67361737988404e-19	0.0239616215063994	0.0274461163247649	5.63785129692462e-18	-0.272125737526887
500	Ile	His	p.Ile500His	0.0719418515609578	0	0.00998390600959013	0.0336684228804006	8.67361737988404e-19	-0.0832061171761916
500	Ile	Leu	p.Ile500Leu	0.0598444223863805	0	0.0175758529977295	0.058819941325177	0	0.0130408618544629
500	Ile	Lys	p.Ile500Lys	0.0668032379745991	0	-0.00737256263416641	0.119929392964504	0	0.00139373618058809
500	Ile	Met	p.Ile500Met	0.0468000893530718	0	0.0857330231737592	0.0694914560340058	0	-0.0304263843273265
500	Ile	Phe	p.Ile500Phe	0.0418663878854025	0	0.0849218537631071	0.0318265868821524	0	-0.121822231841269
500	Ile	Pro	p.Ile500Pro	0.0491531268560022	2.60208521396521e-18	-0.00948201754620496	0.0270605612174047	2.60208521396521e-18	-0.0871435142482064
500	Ile	Ser	p.Ile500Ser	0.0606631666265577	3.46944695195361e-18	-0.037387913443176	0.092333818690781	0	0.0322358900645229
500	Ile	Ter	p.Ile500Ter	NA	NA	NA	NA	NA	NA
500	Ile	Thr	p.Ile500Thr	0.0311778391068003	4.42571326808583e-16	-0.00670286556897369	0.0168192204079028	3.32038636658731e-20	0.0403266654658843
500	Ile	Trp	p.Ile500Trp	0.0618843021964837	0	0.245640094437498	0.193176578865248	0	-0.0247669233601607
500	Ile	Tyr	p.Ile500Tyr	0.0675446047382722	0	0.111071568368464	0.0188119593499781	1.43224221763085e-34	-0.200508846602985
500	Ile	Val	p.Ile500Val	0.0329000956224333	0	-0.0264606972799533	0.0668523754435406	0	-0.0200431719234274
501	Ile	Ala	p.Ile501Ala	0.0275204377053723	7.02189399291384e-11	0.100233527095007	0.0524573420150318	0	-0.271390415961439
501	Ile	Arg	p.Ile501Arg	0.0860970987174552	0	0.196946984199968	0.076139526826414	0	-0.618112289625808
501	Ile	Asn	p.Ile501Asn	0.0556986812897009	3.46944695195361e-18	0.154253606897206	0.0901174374387236	0	-0.300590987607373
501	Ile	Asp	p.Ile501Asp	0.0660995585675394	0	0.120588721294235	0.063236985164985	0	-0.580697112148549
501	Ile	Cys	p.Ile501Cys	0.0346329063915204	1.30104260698261e-18	0.180784632867251	0.04990838960275	1.73472347597681e-18	0.0772631917800153
501	Ile	Gln	p.Ile501Gln	0.0627927483725242	0	0.0433880900448925	0.0419447706310904	1.73472347597681e-18	-0.413116239001764
501	Ile	Glu	p.Ile501Glu	0.0320318548543437	2.6768580798156e-10	0.0579253316014433	0.0473586264870911	0	-0.642851959797071
501	Ile	Gly	p.Ile501Gly	0.0528844237411389	0	0.0226514717069244	0.0690479005404195	0	-0.523360148135854
501	Ile	His	p.Ile501His	0.0889083349323067	6.93889390390723e-18	0.000401215301315282	0.0449925281928185	0	-0.0379739504720608
501	Ile	Leu	p.Ile501Leu	0.0883978780862395	3.46944695195361e-18	0.0203999895667059	0.0512288878459317	0	-0.235444696051795
501	Ile	Lys	p.Ile501Lys	0.0583764730592586	0	0.00672636482078422	0.129573951768738	0	-0.470360943711674
501	Ile	Met	p.Ile501Met	0.0757634446017831	0	-0.0314877898515651	0.0371924579621804	0	-0.190454760125711
501	Ile	Phe	p.Ile501Phe	0.053552671259992	0	0.112150979179659	0.0346668938506697	0	-0.184703075325694
501	Ile	Pro	p.Ile501Pro	0.0616581673934918	0	-0.0325122737460824	0.0214870328406208	4.18671250020068e-10	-0.261802034442643
501	Ile	Ser	p.Ile501Ser	0.0650578811485936	0	0.00351895750226347	0.0628868537069145	6.93889390390723e-18	-0.304759891775454
501	Ile	Thr	p.Ile501Thr	0.0304742631613616	4.90276222397945e-16	-0.0963118532856344	0.0180891394278656	1.14599836422899e-20	-0.196323866167739
501	Ile	Trp	p.Ile501Trp	0.060234083491597	3.46944695195361e-18	0.347712535383003	0.0444081264828639	0	-0.507049381146445
501	Ile	Tyr	p.Ile501Tyr	0.0340694742938127	8.5868812060852e-17	0.100340546519735	0.0351490808617014	0	-0.380703192936576
501	Ile	Val	p.Ile501Val	0.0208650897912233	7.55870813227793e-46	0.0838439160021559	0.0720273859888279	0	0.131378879282325
502	Asn	Ala	p.Asn502Ala	0.0645809007896283	5.20417042793042e-18	0.272203389918481	0.0734250917498452	0	-0.211388540087845
502	Asn	Arg	p.Asn502Arg	0.104420668975229	3.46944695195361e-18	0.116816941728391	0.0476318335632196	0	-0.10973626434448
502	Asn	Asp	p.Asn502Asp	0.0728037472081405	1.73472347597681e-18	-0.0414218125766725	0.0239106933116659	4.33509565050949e-14	0.0294456509919505
502	Asn	Cys	p.Asn502Cys	0.04508206830548	0	0.200161714644583	0.0494366798169874	0	-0.127496879458813
502	Asn	Gln	p.Asn502Gln	0.0647370231027946	3.46944695195361e-18	-0.00538409992747709	0.0779388598995398	0	-0.0596379940649255
502	Asn	Glu	p.Asn502Glu	0.0565658018824121	1.73472347597681e-18	-0.0610694020017777	0.101181101468233	1.38777878078145e-17	-0.0394558290331015
502	Asn	Gly	p.Asn502Gly	0.0591992592364573	0	0.0181278693261809	0.0562894773265157	6.93889390390723e-18	-0.15225676593593
502	Asn	His	p.Asn502His	0.082935660613599	3.46944695195361e-18	0.0939324521680102	0.0606989702369118	0	-0.10109777680336
502	Asn	Ile	p.Asn502Ile	0.0641626785712382	1.73472347597681e-18	0.313519106610331	0.0281594743082957	1.13295573010014e-11	-0.1311188616498
502	Asn	Leu	p.Asn502Leu	0.0656108067155801	5.20417042793042e-18	0.260563704826504	0.0666054353937802	0	-0.0585182404824787
502	Asn	Lys	p.Asn502Lys	0.0412993918864308	4.85722573273506e-17	-0.0246528116089993	0.0752966460277752	0	-0.0642399511930827
502	Asn	Met	p.Asn502Met	0.0694067494337816	0	0.264286463293578	0.0517204977625521	1.73472347597681e-18	-0.0839761744186424
502	Asn	Phe	p.Asn502Phe	0.0390265423560087	0	0.418666965737668	0.0394107582988623	8.67361737988404e-19	-0.21920157079234
502	Asn	Pro	p.Asn502Pro	0.0756243599648476	0	0.106007172586701	0.0769207306933843	0	-0.0806266146594802
502	Asn	Ser	p.Asn502Ser	0.0234354801280347	9.73652613509812e-52	-0.0637577335585786	0.0384708957085648	0	-0.197546825471131
502	Asn	Thr	p.Asn502Thr	0.081584863237892	3.46944695195361e-18	0.00799814832567562	0.0201575261624347	6.6720135054898e-18	0.0602689567900215
502	Asn	Trp	p.Asn502Trp	0.104111771673702	0	0.552789109040995	0.0461468215905498	0	-0.192073264283409
502	Asn	Tyr	p.Asn502Tyr	0.106210730998486	6.93889390390723e-18	0.241910836802923	0.0468397050651031	0	-0.245184907616829
502	Asn	Val	p.Asn502Val	0.0666585331388049	0	0.230032147101937	0.0391804274230396	1.73472347597681e-18	-0.214054293411301
503	Leu	Ala	p.Leu503Ala	0.0600122520838158	1.73472347597681e-18	0.0350011819107118	0.0348650399802352	2.18020046460765e-14	-0.339966729215073
503	Leu	Arg	p.Leu503Arg	0.105607451206738	0	-0.148498990501162	0.0273597385666573	8.13635619625329e-34	-0.374002860343161
503	Leu	Asn	p.Leu503Asn	0.107195048318092	0	-0.113775773945576	0.0472299289075632	0	-0.275575268301736
503	Leu	Asp	p.Leu503Asp	0.0351343211325176	8.90882741492668e-10	0.00873894375673785	0.0424543640152736	3.46944695195361e-18	-0.341355226047779
503	Leu	Cys	p.Leu503Cys	0.0449771126247538	6.86083134748827e-16	0.00928411076018007	0.108306312864123	0	-0.373227047756233
503	Leu	Gln	p.Leu503Gln	0.0698589380096592	0	0.00890144689428653	0.134998978942429	4.16333634234434e-17	-0.399580884326493
503	Leu	Glu	p.Leu503Glu	0.106405526127092	0	-0.0482651484791019	0.0296338412122014	2.57755934651716e-10	-0.282402843403345
503	Leu	Gly	p.Leu503Gly	0.0461825796410261	0	0.0801397655892162	0.0435751854878181	1.82145964977565e-17	-0.640904499244326
503	Leu	His	p.Leu503His	0.0794642829312566	3.46944695195361e-18	-0.0473915451285892	0.0484801283255005	5.16947595841089e-16	-0.389210024160891
503	Leu	Ile	p.Leu503Ile	0.0707642052208766	0	-0.134169749511383	0.115596886250028	2.77555756156289e-17	-0.16817565659142
503	Leu	Lys	p.Leu503Lys	0.0427171633217239	1.0230711243453e-11	-0.119385668318444	0.0911775987411919	0	-0.285127765689527
503	Leu	Met	p.Leu503Met	0.113833574553978	0	-0.103133229541035	0.0898872916269756	1.38777878078145e-17	-0.296223765068624
503	Leu	Phe	p.Leu503Phe	0.0653488084673905	5.20417042793042e-18	0.204027727822338	0.0332586928831276	0	-0.00956802436605133
503	Leu	Pro	p.Leu503Pro	0.0804062990102484	6.93889390390723e-18	0.0190882721484315	0.0637451457271545	0	-0.496108628414075
503	Leu	Ser	p.Leu503Ser	0.0284759991149905	1.07258746665813e-09	-0.082836612988447	0.0504355620232483	0	-0.188719266975663
503	Leu	Ter	p.Leu503Ter	NA	NA	NA	NA	NA	NA
503	Leu	Thr	p.Leu503Thr	0.0357872605510607	2.11031357325322e-14	-0.0315657862988542	0.0730136259630745	0	-0.528535671163738
503	Leu	Trp	p.Leu503Trp	0.0273628298404241	1.70246454279949e-30	0.114336270883152	0.0689977903026671	0	-0.294924466871844
503	Leu	Tyr	p.Leu503Tyr	0.0368448129140356	8.67361737988404e-19	0.555801943292356	0.119862326497278	0	-0.0789943504991363
503	Leu	Val	p.Leu503Val	0.0620673342767217	1.73472347597681e-18	-0.0585097761079983	0.0255763637252038	1.32716395667561e-08	-0.440399591166799
504	Thr	Ala	p.Thr504Ala	0.0576584382419596	1.73472347597681e-18	-0.000413748247236678	0.0353389399959471	1.04083408558608e-17	-0.133681687405737
504	Thr	Arg	p.Thr504Arg	0.0885979198660303	0	0.0428158361597487	0.0500263896434335	5.20417042793042e-18	-0.00727041871652091
504	Thr	Asn	p.Thr504Asn	0.0797452182567613	3.46944695195361e-18	0.0243845615023692	0.134866503690941	0	-0.0950520893762869
504	Thr	Asp	p.Thr504Asp	0.0408199118450553	3.39353978945356e-13	-0.0127407854092979	0.0565091719295398	6.93889390390723e-18	0.0133163267910333
504	Thr	Cys	p.Thr504Cys	0.0776232555176562	1.73472347597681e-18	0.111210354898086	0.0255497705854618	1.02972965786782e-11	-0.247285764847581
504	Thr	Gln	p.Thr504Gln	0.0513565036482929	3.72965547335014e-17	-0.0415151323682022	0.139205942432712	0	-0.209279442280638
504	Thr	Glu	p.Thr504Glu	0.0364978304446156	3.25601629869437e-06	-0.0279548807556977	0.0302010419755039	4.32497180647209e-10	0.0205981843551126
504	Thr	Gly	p.Thr504Gly	0.0932377045301938	3.46944695195361e-18	0.0462844676886163	0.0646160226809086	1.04083408558608e-17	-0.126104457237357
504	Thr	His	p.Thr504His	0.0688460651698302	0	0.111973453871994	0.0725586091795616	0	-0.00118706035346519
504	Thr	Ile	p.Thr504Ile	0.0601859782461163	0	0.360842112331437	0.0251964549912087	3.17226809321264e-07	-0.0807505855022973
504	Thr	Leu	p.Thr504Leu	0.0535996869706569	0	0.230183562916393	0.108784886475571	0	-0.142486089730708
504	Thr	Lys	p.Thr504Lys	0.0560963890850241	0	-0.0260989907309454	0.179345809788257	2.77555756156289e-17	-0.178021900425808
504	Thr	Met	p.Thr504Met	0.0308990464054477	5.46214565861672e-27	0.13394812987029	0.0252452315739656	9.34991394787464e-11	-0.147892775549895
504	Thr	Phe	p.Thr504Phe	0.0805842045298392	3.46944695195361e-18	0.433750518044435	0.0434236139230864	0	0.00648049122520425
504	Thr	Pro	p.Thr504Pro	0.0338342213207353	5.90878492180427e-18	-0.0770655827021142	0.208575911332129	0	-0.161888347072456
504	Thr	Ser	p.Thr504Ser	0.0663778821401071	1.73472347597681e-18	0.0045112389642119	0.0663908818053436	6.93889390390723e-18	-0.0813044859134129
504	Thr	Trp	p.Thr504Trp	0.081589014373305	6.93889390390723e-18	0.52712664366166	0.0313663399901341	4.38017677684144e-17	0.0117226530356452
504	Thr	Tyr	p.Thr504Tyr	0.0735858324243479	0	0.450454716799338	0.0287393835498244	7.9872175238533e-06	-0.192900419510352
504	Thr	Val	p.Thr504Val	0.0991658848556902	0	0.0959788650215098	0.0683134881792841	3.46944695195361e-18	-0.258303520772264
505	Ser	Ala	p.Ser505Ala	0.0740054406882777	3.46944695195361e-18	-0.00177183082832665	0.030506195627664	9.02828880666362e-10	-0.205858086768306
505	Ser	Arg	p.Ser505Arg	0.0738511944698965	1.73472347597681e-18	0.362448709491092	0.0616716906927184	3.38271077815477e-16	-0.855851141183958
505	Ser	Asn	p.Ser505Asn	0.0830245802726318	0	-0.00732175306991114	0.0778898139413258	0	-0.428715637914537
505	Ser	Asp	p.Ser505Asp	0.0302660568903905	1.34619097971726e-06	0.145820080812296	0.0689404962421413	0	-0.696748090402742
505	Ser	Cys	p.Ser505Cys	0.0358914273025952	1.82971968739482e-11	-0.0240501627312025	0.0701104687795322	0	-0.390618357423783
505	Ser	Gln	p.Ser505Gln	0.0540148260939209	8.67361737988404e-18	-0.0231685345014996	0.08753946793356	0	-0.687062643952814
505	Ser	Glu	p.Ser505Glu	0.0662861133225886	0	-0.00515376760137428	0.0871692728205863	0	-0.602851317539943
505	Ser	Gly	p.Ser505Gly	0.0937568158578954	3.46944695195361e-18	0.0154080843166482	0.0944828704503936	0	-0.30683617962579
505	Ser	His	p.Ser505His	0.0679139048910086	0	0.149457435412966	0.101118030149035	1.38777878078145e-17	-0.455599213886386
505	Ser	Ile	p.Ser505Ile	0.0895701363942685	0	0.479044226016118	0.0412972985286718	2.87286817853697e-27	-1.00377339969893
505	Ser	Leu	p.Ser505Leu	0.0399099673456786	5.27666797625961e-10	0.389222691994904	0.0419575674566491	9.9588274833795e-08	-0.89554418817236
505	Ser	Lys	p.Ser505Lys	0.0751607781511255	0	0.234137453034872	0.146420024756395	0	-0.584357373076381
505	Ser	Met	p.Ser505Met	0.0525274822523647	0	0.313759698838319	0.0523295738787116	9.93576566507559e-11	-0.834991768182231
505	Ser	Phe	p.Ser505Phe	0.0659287289356328	0	0.112430060739581	0.0480909857744963	4.24006824163679e-06	-0.93300649531149
505	Ser	Pro	p.Ser505Pro	0.061237075417631	1.73472347597681e-18	-0.0980708679255863	0.0386718824450778	2.02095284951298e-16	-0.389850251269003
505	Ser	Ter	p.Ser505Ter	NA	NA	NA	NA	NA	NA
505	Ser	Thr	p.Ser505Thr	0.0538747659958282	8.79246328522321e-13	-0.0389384299739992	0.0850452886678466	6.93889390390723e-18	-0.124220960280587
505	Ser	Trp	p.Ser505Trp	0.0409159944171984	2.46505542974423e-10	0.220116606388731	0.0507723065388526	7.97972798949331e-16	-0.733326572408894
505	Ser	Tyr	p.Ser505Tyr	0.100111487343512	0	0.18907631919669	0.0986251341969029	0	-0.690478966030858
505	Ser	Val	p.Ser505Val	0.114856700063314	6.93889390390723e-18	0.133892601577218	0.0617138624826969	0	-0.801159958963958
506	Val	Ala	p.Val506Ala	0.0293807379146267	6.76571780703668e-06	0.132281369622562	0.0272068281563278	1.07336483350017e-18	-0.407805913734526
506	Val	Arg	p.Val506Arg	0.0376072661225076	5.66961598227973e-09	0.0076307819637305	0.107245880740775	1.38777878078145e-17	-0.793187108906961
506	Val	Asn	p.Val506Asn	0.0312762680514531	1.57983829515451e-69	0.0139378136955744	0.0440044531939403	1.2106175437121e-12	-0.67020967608932
506	Val	Asp	p.Val506Asp	0.0566659212309528	0	0.559682903330235	0.0379883959276978	9.81621297305358e-14	-0.924358447287979
506	Val	Cys	p.Val506Cys	0.0406973338737968	4.69524865493419e-09	0.130881027141719	0.0867924881415544	0	-0.665780891279831
506	Val	Gln	p.Val506Gln	0.0774409078102738	0	0.179069543354687	0.071903347484807	8.06908667192602e-08	-1.06336961245115
506	Val	Glu	p.Val506Glu	0.0679047199584071	0	0.545705098079727	0.0469359833756408	3.06173797236513e-17	-1.02145279265464
506	Val	Gly	p.Val506Gly	0.0830413661649649	0	0.444335324725689	0.0587689404949549	3.46944695195361e-18	-0.93131768781936
506	Val	His	p.Val506His	0.071235297664172	0	0.166962073291847	0.0634126817033578	1.22065552110584e-13	-0.796641146512511
506	Val	Ile	p.Val506Ile	0.0341775405415829	1.01010316753219e-14	-0.0476250227674813	0.156726975974786	2.77555756156289e-17	0.153878331984979
506	Val	Leu	p.Val506Leu	0.0293261679747986	1.65482947319019e-06	-0.0301734708586934	0.0459504060772973	0	-0.182207653368355
506	Val	Lys	p.Val506Lys	0.0958014321664121	0	0.0517726318414021	0.161358511140806	0	-0.924992862916027
506	Val	Met	p.Val506Met	0.0986269793656415	0	0.0410021349903705	0.0369180585588102	2.64492526157699e-08	-0.275031869875502
506	Val	Phe	p.Val506Phe	0.0495528531222242	8.67361737988404e-19	0.50782852941653	0.0538439636371045	0	-0.846350523506057
506	Val	Pro	p.Val506Pro	0.0938495369941462	3.46944695195361e-18	0.266538250388507	0.177014873798504	2.77555756156289e-17	-0.759846563960317
506	Val	Ser	p.Val506Ser	0.143979511025878	0	0.334471326933684	0.046081172259222	7.52668578070328e-78	-0.937704118191558
506	Val	Thr	p.Val506Thr	0.0629723705876795	0	0.0905758664688241	0.0973619021226534	0	-0.570413977244947
506	Val	Trp	p.Val506Trp	0.0721375995860767	3.46944695195361e-18	0.222107289469415	0.0980365505244923	6.93889390390723e-18	-0.681058468600004
506	Val	Tyr	p.Val506Tyr	0.0709594353499573	0	0.446472181806421	0.0731304619837679	4.16333634234434e-17	-1.02794822889586
507	Leu	Ala	p.Leu507Ala	0.0893379502362082	8.50014503228635e-17	-0.037073184431047	0.184448011048597	5.55111512312578e-17	-0.402802764116884
507	Leu	Arg	p.Leu507Arg	0.11400976292162	0	-0.152310556532609	0.180093389062394	0	-0.143177823870687
507	Leu	Asn	p.Leu507Asn	0.0668942248759574	3.51900828510976e-13	-0.161938670521404	0.05114018264148	2.42852758827893e-15	-0.157492161126576
507	Leu	Asp	p.Leu507Asp	0.127662719581474	0	-0.0648145006655971	0.0981757546066967	2.08166817117217e-17	-0.541384401987209
507	Leu	Cys	p.Leu507Cys	0.0504155951147967	3.39330651010048e-06	0.0186460161763658	0.145859169089349	0	-0.109507118017166
507	Leu	Gln	p.Leu507Gln	0.0531487395508589	1.97791924162466e-22	0.0142949908279521	0.0536099732819366	1.10476077071209e-10	-0.0250757352079634
507	Leu	Glu	p.Leu507Glu	0.0633628841764325	1.16363699714283e-08	-0.037293990333675	0.0583705972012749	2.05874686779199e-39	-0.19226956588346
507	Leu	Gly	p.Leu507Gly	0.052498996062874	9.22276114670548e-06	-0.0779526394080312	0.129303796767738	0	-0.253689845532937
507	Leu	His	p.Leu507His	0.0770435943323827	3.46944695195361e-18	0.139294900659148	0.0454802087722119	5.50295132139372e-12	-0.139201547892646
507	Leu	Ile	p.Leu507Ile	0.0523264197369803	1.03326511257287e-52	-0.0120650117160328	0.0404832322036123	1.2390112074548e-29	-0.0756591088786692
507	Leu	Lys	p.Leu507Lys	0.079755481436491	7.95101148643475e-24	-0.046965287643059	0.453957429306993	6.66133814775094e-16	0.289784102977623
507	Leu	Met	p.Leu507Met	0.0993019657410973	0	-0.0941762911348381	0.112106672960581	0	-0.0502182791868702
507	Leu	Phe	p.Leu507Phe	0.0969094325350768	0	-0.023196153664584	0.0680661745182897	0	-0.0637049158658183
507	Leu	Pro	p.Leu507Pro	0.0939137988619545	8.67361737988404e-18	0.192644652820747	0.0891161422345377	1.72242530308009e-09	-1.08718856934783
507	Leu	Ser	p.Leu507Ser	NA	NA	NA	NA	NA	NA
507	Leu	Ter	p.Leu507Ter	NA	NA	NA	NA	NA	NA
507	Leu	Thr	p.Leu507Thr	0.0881707375497878	6.74664287966583e-05	-0.108950729134899	0.180861922317111	0	-0.58645135133496
507	Leu	Trp	p.Leu507Trp	0.0548212660696112	7.89299181569447e-17	0.575310182219448	0.0334103834754311	4.69064304629749e-70	-0.0927347479257506
507	Leu	Tyr	p.Leu507Tyr	0.0655274670770816	9.92925164668406e-07	0.248341980193083	0.0965031791936845	0	-0.224883018133139
507	Leu	Val	p.Leu507Val	0.0610544016138424	1.61514661793591e-05	-0.0584862496301785	0.113866458183022	2.77555756156289e-17	-0.000485674677700346
508	Ser	Ala	p.Ser508Ala	0.0757052039470534	9.47416072518815e-32	0.115025893848142	0.160871052113907	5.55111512312578e-17	-0.203321692864538
508	Ser	Arg	p.Ser508Arg	NA	NA	NA	NA	NA	NA
508	Ser	Asn	p.Ser508Asn	0.0708850060562133	1.81316857783596e-13	0.0712937598829902	0.0871154390056331	0	0.0771769989285694
508	Ser	Asp	p.Ser508Asp	0.133245741992778	0	0.109415744791033	0.101898588884701	0	-0.032375809704217
508	Ser	Cys	p.Ser508Cys	0.0556453442030682	2.52951281069764e-06	0.139800381182521	0.17450155283592	0	-0.145252159560694
508	Ser	Gln	p.Ser508Gln	0.139314934609715	0	0.0525530805845139	0.195874570444195	0	-0.0592430091226267
508	Ser	Glu	p.Ser508Glu	0.0832254531177868	6.28576292542372e-05	0.163586821197464	0.16337029016577	0	0.335860024316088
508	Ser	Gly	p.Ser508Gly	0.0766447320259344	1.95436249574086e-06	0.217041021835638	0.0571665941909739	4.08276710345671e-05	0.137922193437493
508	Ser	His	p.Ser508His	0.228252454742003	0	-0.0682802306956693	0.0787302993226274	1.88731790612406e-11	-0.232903865111638
508	Ser	Ile	p.Ser508Ile	0.161033269317758	0	0.180398396477933	0.151098486978111	0	0.294380053299709
508	Ser	Leu	p.Ser508Leu	0.0625423897053025	1.95608942760694e-25	0.0582539802859332	0.152255638988539	2.77555756156289e-17	0.0796335686173595
508	Ser	Lys	p.Ser508Lys	0.116081284181248	2.84143440200391e-09	-0.140057852070905	0.0616117210455291	2.75109861399853e-06	0.0207797896140876
508	Ser	Met	p.Ser508Met	0.20421707340914	0	0.312226476621651	0.0867139208055913	2.18575157973078e-16	-0.100567714382639
508	Ser	Phe	p.Ser508Phe	0.0609502206765823	2.79175291743912e-12	0.258991005773359	0.290802300592905	0	0.222183678756447
508	Ser	Pro	p.Ser508Pro	0.189050998736984	0	-0.0144256976029391	0.0412215661592725	1.84033957620692e-05	-0.144653399440754
508	Ser	Thr	p.Ser508Thr	0.0692900045147447	1.44294763171943e-05	0.0611344457330585	0.134852962450701	2.77555756156289e-17	0.0370120482398991
508	Ser	Trp	p.Ser508Trp	0.0691362967269408	1.32085297568669e-24	0.29629226281914	0.0805244247678396	1.83880688453542e-16	-0.0630521308977571
508	Ser	Tyr	p.Ser508Tyr	0.0506225384676958	2.50536603853797e-07	0.180877305909213	0.0412612651484294	4.90045913149466e-11	-0.0443747956337925
508	Ser	Val	p.Ser508Val	0.0641954715067758	9.1080472204878e-07	0.110430593797776	0.0984546880812732	0	0.13616927637286
509	Leu	Ala	p.Leu509Ala	0.147707408612285	0	0.150847661163086	0.181947356154259	0	-0.532641028104081
509	Leu	Arg	p.Leu509Arg	0.102712787236392	6.93889390390723e-18	0.148526339268344	0.0446302298940448	2.12418545990454e-05	-0.906728537682716
509	Leu	Asn	p.Leu509Asn	0.0586389361716294	0	0.238312525898076	0.107558615725767	0	-1.09781113468226
509	Leu	Asp	p.Leu509Asp	0.0650603759236952	3.46944695195361e-18	0.547970051435646	0.0399625686829151	2.55842323181912e-27	-1.11789193033944
509	Leu	Cys	p.Leu509Cys	0.0299177651272832	4.49537510403276e-07	0.0758453925006198	0.0629172703385708	6.93889390390723e-18	-0.732840877543844
509	Leu	Gln	p.Leu509Gln	0.0884315040944704	0	0.0857219583685309	0.130283596395756	0	-0.950900592615261
509	Leu	Glu	p.Leu509Glu	0.0388334483374553	1.15289212434892e-05	0.402729645531839	0.0631885469317335	9.51981002708657e-10	-1.04381354949893
509	Leu	Gly	p.Leu509Gly	0.0328916670190757	1.53646065271726e-10	0.376992895883588	0.112961089511165	2.77555756156289e-17	-0.975366260223
509	Leu	His	p.Leu509His	0.0775696422186002	0	0.333863402870473	0.0424379722855138	2.21901405158855e-40	-0.962374990046018
509	Leu	Ile	p.Leu509Ile	0.0890261431216438	3.46944695195361e-18	0.0991628929483984	0.108848395977913	1.38777878078145e-17	0.0459421375801729
509	Leu	Lys	p.Leu509Lys	0.0651608191511548	1.73472347597681e-18	0.0976160755381235	0.0459884015326804	4.97652756844645e-36	-0.930313689472605
509	Leu	Met	p.Leu509Met	0.0346697701960553	1.1881092540391e-15	0.0610950407896087	0.0709566990627794	0	-0.254551413846207
509	Leu	Phe	p.Leu509Phe	0.0608299099660017	1.73472347597681e-18	0.164137887544291	0.0452226230971809	1.10060927385747e-11	-0.652078487712339
509	Leu	Pro	p.Leu509Pro	0.0692032534575017	0	0.437519290603667	0.0508571394642759	6.86910171617361e-21	-1.07781981769414
509	Leu	Ser	p.Leu509Ser	0.0586393613777336	1.73472347597681e-18	0.045108525867682	0.0285011493711465	1.43419690914825e-27	-0.472079307569086
509	Leu	Ter	p.Leu509Ter	NA	NA	NA	NA	NA	NA
509	Leu	Thr	p.Leu509Thr	0.136915440627269	1.38777878078145e-17	0.216853342956091	0.0484449942715456	3.10210412385846e-06	-0.901191013810271
509	Leu	Trp	p.Leu509Trp	0.074743625688346	0	0.489515135676751	0.0491393362056516	3.93979113175458e-05	-0.960594719914092
509	Leu	Tyr	p.Leu509Tyr	0.122918798259783	0	0.432108299480248	0.0421261098381754	1.00315575078733e-17	-1.03216742336503
509	Leu	Val	p.Leu509Val	0.091726141119256	3.46944695195361e-18	0.164673304549337	0.0890759745270724	0	-0.763749153324791
510	Gln	Ala	p.Gln510Ala	0.139377206045461	1.38777878078145e-17	0.154266694416442	0.0564302946837352	1.10848830114918e-15	-0.0440238602756457
510	Gln	Arg	p.Gln510Arg	0.0673998382418377	8.34115762571308e-14	-0.0501288063929169	0.0768470824142787	6.93889390390723e-18	-0.138698130879489
510	Gln	Asn	p.Gln510Asn	0.0823586681223841	1.72490494110278e-13	-0.0410233645398851	0.141187456739319	1.38777878078145e-17	-0.612697403449865
510	Gln	Asp	p.Gln510Asp	0.0772758986733256	1.73472347597681e-18	0.196220393347652	0.083859794519607	1.69697589313955e-13	-0.982437748352794
510	Gln	Cys	p.Gln510Cys	NA	NA	NA	NA	NA	NA
510	Gln	Glu	p.Gln510Glu	0.0435843565348944	2.36349342763328e-40	0.12002258270907	0.0592405183321961	3.46944695195361e-18	-0.325807736744333
510	Gln	Gly	p.Gln510Gly	0.0906257782603964	1.98368405035509e-12	0.105442692985832	0.069961011906018	1.00726520465827e-10	-0.570540527739373
510	Gln	His	p.Gln510His	0.060385731431096	1.95191740643039e-10	0.191967636245147	0.0558284471339555	5.94829437142168e-10	-0.40484197291336
510	Gln	Ile	p.Gln510Ile	0.0778536581308148	1.73472347597681e-18	0.226667657767177	0.114625605526382	0	-0.214752045778813
510	Gln	Leu	p.Gln510Leu	0.0509911054914948	5.43758589649477e-08	0.176383999970095	0.0587330840150421	1.71375066915225e-13	-0.144262151799541
510	Gln	Lys	p.Gln510Lys	0.0600068814456907	2.73350245972771e-08	-0.0750772711638569	0.0900144657477694	0	-0.164642219580899
510	Gln	Met	p.Gln510Met	0.0813190034512322	0	0.140406613841589	0.164409576555133	0	-0.0625817199150782
510	Gln	Phe	p.Gln510Phe	0.118352432381791	0	0.161113530727426	0.100658583552109	2.08166817117217e-17	-0.690346995559219
510	Gln	Pro	p.Gln510Pro	0.112436288694568	0	1.00841672808438	0.16099351601403	0	-1.00586348295598
510	Gln	Ser	p.Gln510Ser	0.0519335532590044	1.25476487251697e-07	0.160980496415712	0.0530675787679877	1.20865926002451e-25	-0.451728618137999
510	Gln	Ter	p.Gln510Ter	NA	NA	NA	NA	NA	NA
510	Gln	Thr	p.Gln510Thr	NA	NA	NA	NA	NA	NA
510	Gln	Trp	p.Gln510Trp	0.0641280785219358	1.12449440208408e-81	0.206053855202997	0.0551588825084591	7.17626272277866e-08	-0.0910721220569321
510	Gln	Tyr	p.Gln510Tyr	0.0975418366937801	6.93889390390723e-18	0.0828381319675431	0.0565813258980255	7.25085907300526e-24	-0.339383715904175
510	Gln	Val	p.Gln510Val	0.0586077580361303	1.61964614479488e-06	0.134414365932255	0.0502912687218318	3.84174609604152e-05	-0.289826181899827
511	Glu	Ala	p.Glu511Ala	0.073416422198729	0	0.0651112675865526	0.0907074820554012	0	-0.206311745719863
511	Glu	Arg	p.Glu511Arg	0.0672807578234331	0	0.0900133772646625	0.0297077266075586	2.01566812353154e-07	-0.111486316346548
511	Glu	Asn	p.Glu511Asn	0.14342951456382	1.38777878078145e-17	0.112452973549765	0.0344377722290744	7.24345311048112e-11	-0.19187586539595
511	Glu	Asp	p.Glu511Asp	0.0821894032783045	3.46944695195361e-18	0.00635554527584671	0.0834024702472652	0	0.066897950331262
511	Glu	Cys	p.Glu511Cys	0.0394591399598148	1.22065640798322e-10	0.112053029071212	0.0951136778527242	0	-0.110516858790123
511	Glu	Gln	p.Glu511Gln	0.0376362008815587	3.52234382704651e-09	0.107757160690566	0.111141665925627	2.77555756156289e-17	-0.066365163002431
511	Glu	Gly	p.Glu511Gly	0.0440713821570861	1.30104260698261e-18	-0.0791087568653375	0.0275819214426877	1.8593191303002e-09	-0.0932386154307272
511	Glu	His	p.Glu511His	0.0578479598872178	0	0.138442994037026	0.0790978398672024	0	-0.0187632563123323
511	Glu	Ile	p.Glu511Ile	0.0838300110745318	0	0.401542854599769	0.0371240087842374	3.19140543754218e-16	-0.326941646956122
511	Glu	Leu	p.Glu511Leu	0.0365800639952556	1.06892686954977e-24	0.239924690508527	0.0290998154387797	6.92763544795954e-24	-0.0722929611387059
511	Glu	Lys	p.Glu511Lys	0.0971264228532097	0	-0.0509221596947299	0.0936352325090836	0	-0.0896249190375548
511	Glu	Met	p.Glu511Met	0.0654298469330165	8.67361737988404e-18	0.0429333716089666	0.128418511349025	0	-0.293905142838617
511	Glu	Phe	p.Glu511Phe	0.0346390133457213	2.97055248640017e-37	0.320483709777488	0.0874464972015098	0	-0.192421611686408
511	Glu	Pro	p.Glu511Pro	0.0417439422344178	1.93755766297703e-08	0.545705645700046	0.0779082703072227	6.31959762298351e-14	-1.09853670152861
511	Glu	Ser	p.Glu511Ser	0.0420760795778157	1.36819377672128e-05	0.209679029568593	0.0364548210895594	1.84577773025899e-07	-0.112160891527374
511	Glu	Ter	p.Glu511Ter	NA	NA	NA	NA	NA	NA
511	Glu	Thr	p.Glu511Thr	0.0568783069211518	7.68627436004143e-12	0.0670658728441432	0.078394530433851	0	0.0241220381150942
511	Glu	Trp	p.Glu511Trp	0.0562710650685619	0	0.580916878761043	0.0618651871769065	0	0.0629588601973467
511	Glu	Tyr	p.Glu511Tyr	0.0666032527717146	0	0.243652966843061	0.185682245032245	0	-0.112252830630001
511	Glu	Val	p.Glu511Val	0.0760193836224214	0	0.229737438358468	0.0567796723051373	0	-0.0637098214297626
512	Glu	Ala	p.Glu512Ala	0.0325384567818432	7.89884559664441e-06	0.0794786420557715	0.160597252987127	8.32667268468867e-17	0.0402589270624077
512	Glu	Arg	p.Glu512Arg	0.109003518504328	0	-0.0955566955936441	0.047192744401934	0	-0.179660035815711
512	Glu	Asn	p.Glu512Asn	0.0903344043645911	6.93889390390723e-18	0.0132603262022112	0.0795134995861045	1.38777878078145e-17	0.0636610325043166
512	Glu	Asp	p.Glu512Asp	0.0812272470530459	0	0.0858471930144637	0.0243539130621109	2.7075851735373e-10	-0.0441760668758594
512	Glu	Cys	p.Glu512Cys	0.0442475274610707	4.68132477227101e-14	0.0599819162755199	0.0775221697104238	0	-0.0427169586331957
512	Glu	Gln	p.Glu512Gln	0.0375899283665132	6.18576583193489e-08	-0.0584128653991636	0.0719487238274377	0	-0.0476092366021763
512	Glu	Gly	p.Glu512Gly	0.0376641322510671	2.81892564846231e-17	0.0103349912824436	0.0572697500221345	0	-0.115773614125134
512	Glu	His	p.Glu512His	0.0705933751690685	0	0.108532480796475	0.113398559759418	4.16333634234434e-17	-0.0285802864296824
512	Glu	Ile	p.Glu512Ile	0.0375548818240829	5.31068093354412e-20	0.00835636189358989	0.059208823356251	6.93889390390723e-18	-0.240460726337237
512	Glu	Leu	p.Glu512Leu	0.0683496281160083	0	0.127341703992154	0.0398842616586396	1.15841364422761e-07	-0.439504335107657
512	Glu	Lys	p.Glu512Lys	0.0640558462878021	1.30104260698261e-17	-0.00774988340070336	0.141585113747229	0	-0.0922528594228174
512	Glu	Met	p.Glu512Met	0.0752975994823559	0	-0.0490230493109977	0.12340385011475	0	0.025052905292935
512	Glu	Phe	p.Glu512Phe	0.0776712170907251	0	0.176293673463341	0.134263493497624	4.16333634234434e-17	-0.374641269373407
512	Glu	Pro	p.Glu512Pro	0.0382579326261721	1.92118067222106e-08	0.169080754308639	0.13639446613307	4.16333634234434e-17	-0.960214468025254
512	Glu	Ser	p.Glu512Ser	0.048222955576644	2.48022088977784e-15	0.0554716056821313	0.043457018660185	2.7079033459998e-15	-0.116218054330111
512	Glu	Ter	p.Glu512Ter	NA	NA	NA	NA	NA	NA
512	Glu	Thr	p.Glu512Thr	0.0749875673729056	1.73472347597681e-18	-0.0334882433356861	0.069878044534089	0	-0.0992673554793618
512	Glu	Trp	p.Glu512Trp	0.0433609670918734	5.77513936867759e-09	0.149784958425685	0.0653693133773616	0	-0.652795841923362
512	Glu	Tyr	p.Glu512Tyr	0.0813058557080854	0	0.187276387236778	0.0299907975299368	1.31502782793438e-43	-0.298083021221306
512	Glu	Val	p.Glu512Val	0.0304403994379283	1.8594848382369e-08	0.000179271489026424	0.0463257804243355	0	-0.219517312997008
513	Ile	Ala	p.Ile513Ala	0.0555714940545146	0	0.150212868738342	0.0543013309822018	0	-0.373011631491789
513	Ile	Arg	p.Ile513Arg	0.03202802635615	8.97620963059332e-06	0.0591583244577288	0.0704244006632458	3.46944695195361e-18	-0.516254805924909
513	Ile	Asn	p.Ile513Asn	0.0435411793902445	1.88398827788427e-11	0.2172130194946	0.0448016332073537	9.92149725872005e-51	-0.858805198363407
513	Ile	Asp	p.Ile513Asp	0.0297207664261166	3.77899082190802e-23	0.753456782203461	0.114394689368513	1.38777878078145e-17	-1.118951530814
513	Ile	Cys	p.Ile513Cys	0.0557881604906404	8.67361737988404e-19	0.0671202792630477	0.0646276259030383	0	0.0595754881171654
513	Ile	Gln	p.Ile513Gln	0.063911930934784	0	0.315393160682384	0.0933693097525278	0	-1.02085055906043
513	Ile	Glu	p.Ile513Glu	0.0930036312822538	0	0.617447044514043	0.097869091920641	0	-1.01276845352455
513	Ile	Gly	p.Ile513Gly	0.0633056621783636	0	0.463909558643877	0.0388644633685573	2.24325424920357e-17	-1.03829706862625
513	Ile	His	p.Ile513His	0.0439833658969745	3.02200538898623e-13	0.276549286327294	0.0461788107942929	1.86466582252978e-08	-1.01604889891555
513	Ile	Leu	p.Ile513Leu	0.0536857488314064	8.67361737988404e-19	0.129646101829181	0.0923452789508501	0	-0.346605870278831
513	Ile	Lys	p.Ile513Lys	0.0724435329022903	0	0.220844400805473	0.0807168939651569	0	-0.78000917236481
513	Ile	Met	p.Ile513Met	0.0978324799802305	2.08166817117217e-17	0.124652569799269	0.096244515444207	0	-0.679546873925201
513	Ile	Phe	p.Ile513Phe	0.0456367755605897	7.17898700555719e-12	0.192272917789544	0.0967761794803241	6.93889390390723e-18	-0.888874147475297
513	Ile	Pro	p.Ile513Pro	0.0337239311087844	1.80378065955398e-11	0.510439821272146	0.0753104775749016	0	-1.05905800309988
513	Ile	Ser	p.Ile513Ser	0.0332797598808595	3.09830923586466e-09	0.191174239239365	0.0428885094993812	1.61955275319176e-09	-0.64547849026918
513	Ile	Thr	p.Ile513Thr	0.0500076878020013	0	-0.0376768074754827	0.0324380154393633	3.88769693521196e-10	-0.291971332573529
513	Ile	Trp	p.Ile513Trp	0.0636176570262547	3.46944695195361e-18	0.512604934051164	0.0900614973696584	0	-1.04818114197946
513	Ile	Tyr	p.Ile513Tyr	0.0526794148652739	8.67361737988404e-19	0.322065407700517	0.0413406351006475	2.04879317588503e-16	-0.991502038065895
513	Ile	Val	p.Ile513Val	0.026548236701423	3.04520060405513e-50	-0.0445001127248828	0.0544215706814839	0	0.0348600258259238
514	Asn	Ala	p.Asn514Ala	0.109601954080397	6.93889390390723e-18	0.150814666442327	0.0479270711461789	3.46944695195361e-18	0.00672162409209952
514	Asn	Arg	p.Asn514Arg	0.0329912546623624	4.0153618425685e-08	0.0100119589852489	0.0397328421465504	8.67361737988404e-19	0.0463000067862366
514	Asn	Asp	p.Asn514Asp	0.0268840062895585	5.56011465166142e-34	0.000971667618227918	0.0520108836308469	0	-0.12081287387704
514	Asn	Cys	p.Asn514Cys	0.0690618036361594	0	0.0865117482311457	0.108700666042348	1.38777878078145e-17	-0.0651460426262234
514	Asn	Gln	p.Asn514Gln	0.0697951666478377	0	0.0811608503401498	0.089908887816518	6.93889390390723e-18	0.0464181932768062
514	Asn	Glu	p.Asn514Glu	0.0802628533174338	0	0.184218985771298	0.0417864483819902	2.60208521396521e-18	0.035573833096781
514	Asn	Gly	p.Asn514Gly	0.0599568510656147	0	0.0580397980861936	0.119402985086954	2.77555756156289e-17	0.0641542548971604
514	Asn	His	p.Asn514His	0.0582999546093278	0	-0.0260542605326159	0.0252021301206947	1.32804991132412e-63	-0.0343785653881585
514	Asn	Ile	p.Asn514Ile	0.0580991501089573	0	0.126888927450133	0.0475950386140951	0	0.031094198005704
514	Asn	Leu	p.Asn514Leu	0.096573426699336	0	0.195785936708816	0.116216410196634	0	0.168693668070388
514	Asn	Lys	p.Asn514Lys	0.0951230805957531	0	-0.0530010143536238	0.0407287481480551	0	-0.0168204852828251
514	Asn	Met	p.Asn514Met	0.078207470546743	0	0.108595345951491	0.0772757074168336	0	0.0134909331225319
514	Asn	Phe	p.Asn514Phe	0.0686855323252115	0	0.276630437721002	0.0920480498568872	0	0.0214644230583752
514	Asn	Pro	p.Asn514Pro	0.109849645294342	6.93889390390723e-18	0.0910998255734356	0.0489640519439378	1.42550467957525e-12	-0.631629660866407
514	Asn	Ser	p.Asn514Ser	0.0270165113998082	1.16746402539574e-29	0.00143211384615736	0.0227003673443984	1.63253196286515e-25	-0.115600577899607
514	Asn	Ter	p.Asn514Ter	NA	NA	NA	NA	NA	NA
514	Asn	Thr	p.Asn514Thr	0.0692632363073619	1.73472347597681e-18	0.155813182856475	0.0346584373061913	1.68224809082851e-15	-0.101623058201851
514	Asn	Trp	p.Asn514Trp	0.0964555110990285	0	0.2987737700259	0.0434238225143872	0	0.029681483012947
514	Asn	Tyr	p.Asn514Tyr	0.100237362546634	6.93889390390723e-18	0.277413122150322	0.0690493558162403	6.93889390390723e-18	0.0287607567394059
514	Asn	Val	p.Asn514Val	0.0625715804619257	0	0.0292187102696999	0.103365717323738	1.38777878078145e-17	0.0103837969005679
515	Glu	Ala	p.Glu515Ala	0.0335230301225867	3.887790880211e-51	0.0511857606404099	0.109519358634297	1.38777878078145e-17	-0.0357682924873046
515	Glu	Arg	p.Glu515Arg	0.0437425179836957	1.72376853242728e-10	-0.0768131869128917	0.0277051674744195	6.67365301304379e-30	-0.119202413479253
515	Glu	Asn	p.Glu515Asn	0.0316836278047534	2.28359960350093e-06	0.00464179265357908	0.0537763458379023	0	-0.0222683802131895
515	Glu	Asp	p.Glu515Asp	0.0476577867689196	0	0.0453891825925583	0.0421067029745452	0	0.0279347053163742
515	Glu	Cys	p.Glu515Cys	0.0477071304964907	2.60208521396521e-18	0.182247117350582	0.0251447340765095	6.06192178688812e-14	-0.163292094167988
515	Glu	Gln	p.Glu515Gln	0.0873147612656408	3.46944695195361e-18	0.0983732294378926	0.0557758738554784	0	-0.103008475820262
515	Glu	Gly	p.Glu515Gly	0.0240661835548612	9.56230521440359e-10	-0.030571915987089	0.0308626589961992	0	-0.0798150969260561
515	Glu	His	p.Glu515His	0.0767220585251698	3.46944695195361e-18	0.0932972743002949	0.0710538243662631	0	0.000246272997162752
515	Glu	Ile	p.Glu515Ile	0.0494105712590097	8.67361737988404e-19	0.0736311262378025	0.0244501008385843	2.24114180243191e-17	-0.148044262259987
515	Glu	Leu	p.Glu515Leu	0.0886208001373681	3.46944695195361e-18	0.0606089970114207	0.0293678403047062	1.36113162951638e-07	-0.0132750106135937
515	Glu	Lys	p.Glu515Lys	0.0694970245542796	1.73472347597681e-18	-0.0197528382760798	0.114245236104936	0	-0.0648010951052451
515	Glu	Met	p.Glu515Met	0.0494625124863592	1.73472347597681e-18	0.175217681917459	0.0609835825607004	3.46944695195361e-18	0.0136002571307213
515	Glu	Phe	p.Glu515Phe	0.069177632919468	0	0.252811782339599	0.0422437567124665	0	-0.0114745253422128
515	Glu	Pro	p.Glu515Pro	0.0788158413241628	0	0.165369004523288	0.0747638100726154	0	-0.985350418388759
515	Glu	Ser	p.Glu515Ser	0.0433476741653268	7.12460550625349e-11	0.00765888659501828	0.103981129188279	0	-0.185253075830154
515	Glu	Ter	p.Glu515Ter	NA	NA	NA	NA	NA	NA
515	Glu	Thr	p.Glu515Thr	0.0600420432535923	0	0.0812801429240398	0.0442597770863299	0	0.0554932102833218
515	Glu	Trp	p.Glu515Trp	0.0664976294966545	0	0.416423664227589	0.0346333839063591	1.52655665885959e-16	-0.187539306069714
515	Glu	Tyr	p.Glu515Tyr	0.0480051466990104	2.25514051876985e-17	0.22055100048768	0.0691816907147462	0	-0.0777306302095353
515	Glu	Val	p.Glu515Val	0.0484279165797361	1.04083408558608e-17	0.161777369816842	0.0541009448077825	0	-0.16794557870726
516	Gln	Ala	p.Gln516Ala	0.0907174396459752	3.46944695195361e-18	0.157516397263157	0.0755557582743026	1.04083408558608e-17	0.0176964823108876
516	Gln	Arg	p.Gln516Arg	0.0346150351381294	3.04791856809273e-19	-0.0254225862063909	0.0270505084386909	3.10219600993708e-11	0.0385783036620467
516	Gln	Asn	p.Gln516Asn	0.14467201815338	6.93889390390723e-18	0.0565364620873065	0.0906057116233372	0	0.206512948759629
516	Gln	Asp	p.Gln516Asp	0.0528338453228848	6.60327912141434e-12	0.0715155959734726	0.0558072754837732	3.46944695195361e-18	-0.119176790358281
516	Gln	Cys	p.Gln516Cys	0.0776318370175905	5.20417042793042e-18	-0.0261905351005762	0.10916019933468	0	-0.0461934081120392
516	Gln	Glu	p.Gln516Glu	0.0996784395386169	0	0.121942282629087	0.0608472008562963	2.37657116208823e-16	-0.128015155258416
516	Gln	Gly	p.Gln516Gly	0.0889150275808538	0	0.0207735803307698	0.0804598671413786	0	0.227280845707418
516	Gln	His	p.Gln516His	0.0443270580510558	1.99783091226369e-55	-0.0315788727910912	0.0487367426189765	6.59194920871187e-17	-0.12539872244602
516	Gln	Ile	p.Gln516Ile	0.0448803418781462	6.00026084678451e-16	0.0208568612734125	0.0943381816828203	0	0.122173219613663
516	Gln	Leu	p.Gln516Leu	0.0568552470819612	4.53630188967935e-14	0.0906667693414541	0.0295650416767391	8.88126828185747e-15	0.0368017072515416
516	Gln	Lys	p.Gln516Lys	0.0863213726076685	0	-0.0369901964652146	0.0282884250401384	1.73316230112329e-31	-0.059014442528428
516	Gln	Met	p.Gln516Met	0.0514751085525651	6.21074372486596e-15	0.0661769855766184	0.0963642545924523	0	-0.11102878518311
516	Gln	Phe	p.Gln516Phe	0.117843356367137	0	0.111339610955435	0.139985886586164	0	-0.0353479944524788
516	Gln	Pro	p.Gln516Pro	0.0476876864986646	8.37034219805001e-07	0.25961552769019	0.0529908148261821	8.64259947807453e-28	-0.897233386658401
516	Gln	Ser	p.Gln516Ser	0.0434859050566237	8.97814364095346e-25	0.0406853292592704	0.0875582295953776	0	0.111333308750602
516	Gln	Ter	p.Gln516Ter	NA	NA	NA	NA	NA	NA
516	Gln	Thr	p.Gln516Thr	0.0759716202624292	1.73472347597681e-18	0.0646365010234972	0.154587544606948	0	0.0213176962779143
516	Gln	Trp	p.Gln516Trp	0.0972573343590818	0	0.416248494472991	0.171010917825899	2.77555756156289e-17	-0.275658869321783
516	Gln	Tyr	p.Gln516Tyr	0.0382197071443608	5.20529015535571e-58	0.143433752347772	0.102898015995711	1.38777878078145e-17	-0.119618111632248
516	Gln	Val	p.Gln516Val	0.101260522004861	0	0.0800506354921917	0.0427400684790034	4.33680868994202e-18	0.215520913604917
517	Gly	Ala	p.Gly517Ala	0.0674986776439643	1.73472347597681e-18	-0.00157673957493383	0.156354950614961	0	0.115213823501724
517	Gly	Arg	p.Gly517Arg	0.109364328772442	6.93889390390723e-18	0.0571201290194015	0.0537005065189517	3.46944695195361e-18	0.00525882484681758
517	Gly	Asn	p.Gly517Asn	0.155989946441024	0	0.0995773750330364	0.0680019512315456	6.93889390390723e-18	-0.143566311801421
517	Gly	Asp	p.Gly517Asp	0.0863888534137785	1.04083408558608e-17	0.055069246609705	0.155971910602572	0	0.0385555320784357
517	Gly	Cys	p.Gly517Cys	0.0881009031932163	3.46944695195361e-18	0.153270200683348	0.041178640965062	1.73472347597681e-18	-0.0872868113791778
517	Gly	Gln	p.Gly517Gln	0.0940158232241326	1.04083408558608e-17	0.0454899196498205	0.0264440808727018	3.43684055731983e-08	0.0261875491101444
517	Gly	Glu	p.Gly517Glu	0.0826335445616438	0	0.163299350324406	0.156187502075381	2.77555756156289e-17	0.195881191123336
517	Gly	His	p.Gly517His	0.0411787825586374	1.1704675948171e-05	0.0874526007898054	0.0350121432570549	2.03127423475252e-09	0.0497493485134807
517	Gly	Ile	p.Gly517Ile	0.0848207796199657	0	0.163167839748283	0.0894301224377045	6.93889390390723e-18	-0.526859163987206
517	Gly	Leu	p.Gly517Leu	0.0813033631333009	0	0.0515396407201434	0.0502870905050455	1.73472347597681e-18	-0.172598014972159
517	Gly	Lys	p.Gly517Lys	0.0733416581754573	1.73472347597681e-18	0.0801319918620139	0.0571548373124702	0	-0.240777764237851
517	Gly	Met	p.Gly517Met	0.0591402661761142	1.73472347597681e-18	0.0948870520333079	0.073584184776822	3.46944695195361e-18	-0.248051016939172
517	Gly	Phe	p.Gly517Phe	0.0699296126477107	1.73472347597681e-18	0.173410527732692	0.076550466714548	1.04083408558608e-17	-0.34358121544566
517	Gly	Pro	p.Gly517Pro	0.0345614577104088	1.72254900257715e-37	0.185212076689722	0.0754226871277017	5.55111512312578e-17	-0.946253572676324
517	Gly	Ser	p.Gly517Ser	0.0650613024303036	3.46944695195361e-18	0.106400024353183	0.0796187377338948	6.93889390390723e-18	0.0132181526505061
517	Gly	Thr	p.Gly517Thr	0.0418798539660112	1.41557142893479e-25	0.080055121378855	0.0735947946489455	6.93889390390723e-18	-0.185965163622617
517	Gly	Trp	p.Gly517Trp	0.037338252905384	2.41721384591348e-11	0.35343182005183	0.0888306842418862	1.38777878078145e-17	-0.536146076271356
517	Gly	Tyr	p.Gly517Tyr	0.106530752774489	0	0.181176605596081	0.0397406637020705	6.06230326355428e-11	-0.00595859138833582
517	Gly	Val	p.Gly517Val	0.070677601236153	0	0.0494809458759753	0.0348763762387987	5.77735412046902e-29	-0.187317092438271
518	His	Ala	p.His518Ala	0.06334350528026	0	-0.0325400561143407	0.0776315646161741	6.93889390390723e-18	0.00226996395813428
518	His	Arg	p.His518Arg	0.031921578822266	1.67186858480471e-22	0.00363836363117563	0.0593801704229584	0	-0.225390889084462
518	His	Asn	p.His518Asn	0.0302881581000859	2.9306227110546e-19	0.100620047292317	0.0255744629830065	6.61008428711308e-18	-0.00614272106002657
518	His	Asp	p.His518Asp	0.0715409752003146	3.46944695195361e-18	-0.041487708118589	0.0647578627495174	0	0.295001469955986
518	His	Cys	p.His518Cys	0.105505655548824	0	0.0623430853776583	0.0385484641926775	0	0.094650704481245
518	His	Gln	p.His518Gln	0.0427857259222036	1.47118414148099e-08	0.0720418034334881	0.0260564080417787	3.01097592086023e-15	-0.0530094182789836
518	His	Glu	p.His518Glu	0.0422959368047145	7.49334692881621e-06	-0.034875290322489	0.0728190148201663	0	0.0409713842323363
518	His	Gly	p.His518Gly	0.0438085132253455	5.59178601859667e-11	-0.0312223014270057	0.143247453751485	0	0.0363107716953709
518	His	Ile	p.His518Ile	0.0479396944126534	1.87291290731205e-31	0.0342635828564285	0.115594398689179	0	-0.262914423928872
518	His	Leu	p.His518Leu	0.0344617496751691	4.54958757912566e-16	0.114919258557229	0.175849609039675	1.38777878078145e-16	0.141151609652233
518	His	Lys	p.His518Lys	0.108588767911231	3.46944695195361e-18	-0.0688973379273345	0.115696411986452	0	-0.410933412313194
518	His	Met	p.His518Met	0.0507601966660622	1.02456584882837e-12	0.0460040402311454	0.177249085595475	0	-0.123457281900829
518	His	Phe	p.His518Phe	0.0748360135819977	0	0.183700810054313	0.0647037724915518	0	-0.108593976098903
518	His	Pro	p.His518Pro	0.0821202031082519	0	0.373795590860525	0.102612167978719	6.93889390390723e-18	-1.00555877564841
518	His	Ser	p.His518Ser	0.0966397157825049	1.04083408558608e-17	-0.0194613037452898	0.0936270052656293	0	0.014036487810346
518	His	Thr	p.His518Thr	0.0468771507705749	5.97634160735827e-08	0.00627243556756143	0.134744571449383	0	-0.1943413581849
518	His	Trp	p.His518Trp	0.0483560105504867	8.67361737988404e-19	0.0707784674219413	0.0260555018741595	7.31395990631409e-42	-0.205349913122158
518	His	Tyr	p.His518Tyr	0.0590089184895637	1.73472347597681e-18	0.0442432872734989	0.114311199459128	0	-0.0708717447138078
518	His	Val	p.His518Val	0.103807644412512	1.38777878078145e-17	0.028986881674241	0.086345354526965	0	0.0374737792070457
519	Glu	Ala	p.Glu519Ala	0.0639073091380458	0	0.0909861239358636	0.0641936423504944	0	0.0467245823550375
519	Glu	Arg	p.Glu519Arg	0.0801282101950048	3.46944695195361e-18	0.231278398841387	0.0991904198849908	0	0.0233365260100434
519	Glu	Asn	p.Glu519Asn	0.0544592458915854	0	0.10290033655894	0.038634706371681	8.67361737988404e-19	-0.0801135368130338
519	Glu	Asp	p.Glu519Asp	0.0917859097159533	3.46944695195361e-18	0.0581523825985658	0.0500360124718803	1.73472347597681e-18	0.0421114027645884
519	Glu	Cys	p.Glu519Cys	0.0666853767656003	0	0.102377625103595	0.0511754916803964	3.46944695195361e-18	-0.0134768472389651
519	Glu	Gln	p.Glu519Gln	0.0981167121675359	1.04083408558608e-17	0.117295673544748	0.10072278409403	0	0.0264419870173513
519	Glu	Gly	p.Glu519Gly	0.0382104902147874	0	0.0176166189537711	0.0359761630230195	0	0.07811397301166
519	Glu	His	p.Glu519His	0.0556128346198499	0	0.157446293608713	0.0325789800699144	2.58163716099213e-13	-0.040794956379442
519	Glu	Ile	p.Glu519Ile	0.05406999417319	8.67361737988404e-19	0.177433408561283	0.0450610757365773	3.46944695195361e-18	-0.303633080516174
519	Glu	Leu	p.Glu519Leu	0.0511345848433871	0	0.117550126035275	0.0494192572578822	0	-0.11662180339474
519	Glu	Lys	p.Glu519Lys	0.0290843321582413	7.69533344509786e-12	0.119251120127689	0.0442698448001256	0	-0.134642888418222
519	Glu	Met	p.Glu519Met	0.0874276820000876	0	0.160748834032422	0.0509242853471344	0	-0.116434469506263
519	Glu	Phe	p.Glu519Phe	0.085915638091133	3.46944695195361e-18	0.15951190994862	0.0401456196213119	0	-0.127122192064901
519	Glu	Pro	p.Glu519Pro	0.0589546015040115	8.67361737988404e-19	0.241254535402309	0.0397983628098886	2.60208521396521e-18	0.0471487940448522
519	Glu	Ser	p.Glu519Ser	0.0977452106010337	3.46944695195361e-18	0.162469033034967	0.0803269851185063	1.38777878078145e-17	0.00395537876735434
519	Glu	Ter	p.Glu519Ter	NA	NA	NA	NA	NA	NA
519	Glu	Thr	p.Glu519Thr	0.0482253369301876	0	0.0831652717201263	0.0712593400962714	3.46944695195361e-18	0.0161244229060576
519	Glu	Trp	p.Glu519Trp	0.0253231106132769	6.11878015701782e-06	0.339517301658268	0.0513617848624969	1.73472347597681e-18	-0.0745128672423958
519	Glu	Tyr	p.Glu519Tyr	0.0752710470934885	0	0.274901009220255	0.0842529648436122	6.93889390390723e-18	-0.138425643420303
519	Glu	Val	p.Glu519Val	0.0680481616209092	3.46944695195361e-18	0.117261985770773	0.0208574338861741	9.25862429127725e-43	-0.117131192645146
520	Val	Ala	p.Val520Ala	0.024255325378835	5.81039816045016e-20	0.0158272403775129	0.0328061220130033	8.67361737988404e-19	-0.0388292934783253
520	Val	Arg	p.Val520Arg	0.0509204033982864	0	0.136177201375311	0.0779726354368052	0	-0.161195111148907
520	Val	Asn	p.Val520Asn	0.0308056570001869	2.65641440680246e-09	0.0328681499486551	0.019225490493902	2.04903237323413e-15	0.0248917218635664
520	Val	Asp	p.Val520Asp	0.0328098153400986	1.40972086434821e-13	0.0189294894428165	0.0181718798914372	5.14420370669124e-17	-0.0370869807469616
520	Val	Cys	p.Val520Cys	0.0759887188387595	0	0.0874515882702999	0.052073846193901	3.46944695195361e-18	-0.00542294825708769
520	Val	Gln	p.Val520Gln	0.0434454930299224	0	0.0197045753481045	0.0285500930425887	1.12019768461202e-15	-0.0213409417036452
520	Val	Glu	p.Val520Glu	0.0507885347049781	0	0.0395490329547811	0.13917104216863	0	0.0860120684526643
520	Val	Gly	p.Val520Gly	0.0593981598228261	3.46944695195361e-18	0.112678117983668	0.0825417772770225	0	-0.057596385505389
520	Val	His	p.Val520His	0.0520755971777329	1.73472347597681e-18	0.0528703707219242	0.14898080478123	0	0.277444112758767
520	Val	Ile	p.Val520Ile	0.0928073969922062	0	0.116121367269249	0.0587477973363294	6.93889390390723e-18	-0.0248659859311593
520	Val	Leu	p.Val520Leu	0.0790932481182083	0	0.0764514090364226	0.0792675036341515	6.93889390390723e-18	-0.0703373087944182
520	Val	Lys	p.Val520Lys	0.0639227533011976	0	0.069116797355793	0.0270214403672134	3.76454736968709e-09	-0.209326314293728
520	Val	Met	p.Val520Met	0.0408773872798567	8.67361737988404e-19	0.165526367856455	0.0975637062105861	0	-0.055704369566942
520	Val	Phe	p.Val520Phe	0.106532595146056	0	0.0965599650307532	0.0229099749447662	3.59795936718133e-09	0.1434777790378
520	Val	Pro	p.Val520Pro	0.077719192932249	1.73472347597681e-18	0.0357603937775581	0.0567786268746935	0	-0.0910079165795069
520	Val	Ser	p.Val520Ser	0.0546125498563463	8.67361737988404e-19	0.0390086734376063	0.0454449120767501	1.73472347597681e-18	-0.203119945852386
520	Val	Thr	p.Val520Thr	0.0920756045303834	0	0.035526431205177	0.112604045885708	0	0.0211970730406509
520	Val	Trp	p.Val520Trp	NA	NA	NA	NA	NA	NA
520	Val	Tyr	p.Val520Tyr	0.0423674964381374	0	0.280849088603011	0.0605014327946591	0	-0.042210357294694
521	Leu	Ala	p.Leu521Ala	0.0231387749594204	1.93840714361176e-32	0.0598311936745771	0.0167798197456347	1.55444752746523e-08	0.0336399538590077
521	Leu	Arg	p.Leu521Arg	0.0752190230023454	0	0.169631517978733	0.0907391508562743	1.38777878078145e-17	-1.07121420762001
521	Leu	Asn	p.Leu521Asn	0.0253862587910762	4.78094373881696e-06	0.0429798313879309	0.0555883905868798	0	-0.301706540353376
521	Leu	Asp	p.Leu521Asp	0.0582842494308579	5.20417042793042e-18	0.0757710904679216	0.05485833161802	6.93889390390723e-18	-0.547672718560327
521	Leu	Cys	p.Leu521Cys	0.0513102343950074	0	0.060016901066333	0.0234139713994679	5.12153253834358e-14	-0.136688678554975
521	Leu	Gln	p.Leu521Gln	0.0584800518785089	0	0.0623364462166668	0.0676939916170736	0	-0.504079598524046
521	Leu	Glu	p.Leu521Glu	0.0470201274254754	0	0.136965920472137	0.0630502073479816	0	-0.881934924204014
521	Leu	Gly	p.Leu521Gly	0.025932929118747	7.98370733421066e-09	0.0850704976907321	0.0344329902351446	3.12250225675825e-17	-0.464927678456301
521	Leu	His	p.Leu521His	0.0872454978119849	0	-0.0152029218170267	0.0797827669123691	0	-0.276067011607745
521	Leu	Ile	p.Leu521Ile	0.0887364825198223	0	0.0477533896327144	0.0583824680769753	3.46944695195361e-18	-0.141821371604453
521	Leu	Lys	p.Leu521Lys	0.0325001141281178	4.17391108220933e-13	0.0939885603992644	0.0487412175156675	3.94528298919283e-11	-0.98419605939973
521	Leu	Met	p.Leu521Met	0.0265077031889463	6.10654418465071e-25	-0.0421964056781264	0.0293494388722267	1.37563571644961e-15	0.050805922822047
521	Leu	Phe	p.Leu521Phe	0.0398717744958039	0	0.101039102326609	0.0648163054767838	0	-0.0452068173865293
521	Leu	Pro	p.Leu521Pro	0.0343238932872256	6.36233126787228e-08	0.0889414552213108	0.0782018439869932	6.93889390390723e-18	-0.795615480942271
521	Leu	Ser	p.Leu521Ser	0.0279219550141399	7.19696742546675e-06	-0.0578172608674937	0.0710272806964752	3.46944695195361e-18	0.0718104489152342
521	Leu	Ter	p.Leu521Ter	NA	NA	NA	NA	NA	NA
521	Leu	Thr	p.Leu521Thr	0.0476777013338564	0	-0.0440186012815963	0.0808645547646414	0	0.022081470520046
521	Leu	Trp	p.Leu521Trp	0.0351398414208212	1.70525486092865e-14	0.0507746309546162	0.0446642129447148	0	-0.222559096529184
521	Leu	Tyr	p.Leu521Tyr	0.0255975766226208	1.60529154090804e-07	-0.10658041043629	0.0888650173945434	0	-0.166870180964356
521	Leu	Val	p.Leu521Val	0.0456514292537798	0	0.0640081938668773	0.0741463568500818	0	-0.172858279382696
522	Arg	Ala	p.Arg522Ala	0.0527414420297661	0	0.133832761437937	0.0686058099224663	0	-0.111672344905332
522	Arg	Asn	p.Arg522Asn	0.0822442343365036	0	0.187041221747083	0.0958734311695562	0	-0.21283888008185
522	Arg	Asp	p.Arg522Asp	0.0619114943460607	0	0.281722849912145	0.0891231303814707	2.08166817117217e-17	-0.743472308633936
522	Arg	Cys	p.Arg522Cys	0.082128139438969	0	0.26000408762595	0.0478207539241198	0	-0.120125109196271
522	Arg	Gln	p.Arg522Gln	0.0400589158997332	2.87885019060932e-07	0.182670901791589	0.0835434383105998	6.93889390390723e-18	0.0183193624492012
522	Arg	Glu	p.Arg522Glu	0.0306818643714408	7.65129951785912e-06	0.186074238406975	0.142118206917296	0	-0.00691129004705396
522	Arg	Gly	p.Arg522Gly	0.0358007723209679	1.73472347597681e-18	0.168981042226576	0.0754211784176472	0	-0.0944464369431326
522	Arg	His	p.Arg522His	0.0328993180871716	1.55845258610442e-16	0.151366241144621	0.0447653699905037	0	-0.191119869852244
522	Arg	Ile	p.Arg522Ile	0.0633167468043427	0	0.165707937478051	0.0604338870966453	0	-0.396882161731366
522	Arg	Leu	p.Arg522Leu	0.0700949899092685	0	0.274040073478342	0.0588070615459142	0	-0.125812842255421
522	Arg	Lys	p.Arg522Lys	0.04772452136705	2.58881457937399e-14	-0.0270364031717132	0.067388539394917	0	0.0775731339202247
522	Arg	Met	p.Arg522Met	0.0793720726141338	0	0.234886952250864	0.0292227644522139	3.85239148285692e-09	-0.120500672472342
522	Arg	Phe	p.Arg522Phe	0.0300449926214012	7.39922888792484e-06	0.388543380374744	0.0622088968130126	3.46944695195361e-18	-0.330583875016745
522	Arg	Pro	p.Arg522Pro	0.0518855152973292	0	0.393977038727887	0.0716826592206596	6.93889390390723e-18	-1.08805502142632
522	Arg	Ser	p.Arg522Ser	0.0458751796630142	8.67361737988404e-19	0.406341663819918	0.0626842239981258	0	0.174135365484034
522	Arg	Ter	p.Arg522Ter	NA	NA	NA	NA	NA	NA
522	Arg	Thr	p.Arg522Thr	0.0810547616338125	0	0.130195396221222	0.0655835076741465	0	-0.000364771298354058
522	Arg	Trp	p.Arg522Trp	0.0821745363711913	6.93889390390723e-18	0.452965540707878	0.0249423527498091	1.28336010485144e-52	-0.14178458745233
522	Arg	Tyr	p.Arg522Tyr	0.0276452037189516	8.27116430818719e-07	0.198221638824909	0.0584226183238327	0	-0.176178830170364
522	Arg	Val	p.Arg522Val	0.0825660407319137	0	0.136317737773607	0.0235858656731025	1.04196176402298e-21	-0.227656500529148
523	Glu	Ala	p.Glu523Ala	0.0617952300348328	1.73472347597681e-18	0.048211685046267	0.0751129360354422	6.93889390390723e-18	-0.057983698398728
523	Glu	Arg	p.Glu523Arg	0.0328478461893433	2.25717444453364e-60	0.181653415165297	0.0713949193183621	0	-0.189697315064202
523	Glu	Asn	p.Glu523Asn	0.0299558434778507	4.26774010661673e-25	0.0975629396987555	0.147610944685981	0	-0.112450323898019
523	Glu	Asp	p.Glu523Asp	0.0679524671435211	0	0.049529313680264	0.0538180096530972	0	0.155757214342983
523	Glu	Cys	p.Glu523Cys	0.0657030985716299	3.46944695195361e-18	0.114954168028245	0.130801633608477	0	-0.0222839919426584
523	Glu	Gln	p.Glu523Gln	0.0982834276853377	3.46944695195361e-18	0.0977429090008434	0.0413518709401096	0	-0.0949551020872143
523	Glu	Gly	p.Glu523Gly	0.0213052484688297	1.25570195614607e-44	0.0637716787077577	0.0177584232651889	4.45005215749731e-19	-0.169171095450685
523	Glu	His	p.Glu523His	0.0369473505883876	1.2170089155189e-12	0.101818041462779	0.0214222211701228	2.7132272041883e-44	0.0495359724048119
523	Glu	Ile	p.Glu523Ile	0.0468797487214062	1.30494573480355e-15	0.131003072211343	0.053858218690815	0	-0.233202851237218
523	Glu	Leu	p.Glu523Leu	0.0719213714558705	0	0.146771173165458	0.0278396972142417	4.95034568892549e-13	-0.208459552252954
523	Glu	Lys	p.Glu523Lys	0.075219526219941	0	0.0765179692095404	0.0486096681504099	0	-0.0291319424532085
523	Glu	Met	p.Glu523Met	0.088313654619581	0	0.126696721922325	0.0526614738735731	0	-0.169030293708925
523	Glu	Phe	p.Glu523Phe	0.0569851475420334	0	0.204351287261127	0.0670055573598325	0	-0.183411865500912
523	Glu	Pro	p.Glu523Pro	0.0563218362840544	0	0.0974365445815707	0.152842194833255	2.77555756156289e-17	-0.983623370421619
523	Glu	Ser	p.Glu523Ser	0.0840367264274392	0	0.0437864549265464	0.058935460466873	3.46944695195361e-18	-0.0222835441931596
523	Glu	Ter	p.Glu523Ter	NA	NA	NA	NA	NA	NA
523	Glu	Thr	p.Glu523Thr	0.121925731741501	6.93889390390723e-18	0.0892947565931668	0.0440878214602912	7.45931094670027e-17	-0.070597539946323
523	Glu	Trp	p.Glu523Trp	0.0709618529870676	0	0.324748384790039	0.0708280317982883	0	-0.264155307666928
523	Glu	Tyr	p.Glu523Tyr	0.0498744643062768	0	0.265807337438333	0.0736214553673283	3.46944695195361e-18	-0.357180227988524
523	Glu	Val	p.Glu523Val	0.0720816788945408	0	0.0867348312468761	0.0941687747155736	0	-0.104543162654509
524	Met	Ala	p.Met524Ala	0.0456704483152888	0	0.00665863357856681	0.135143809950018	2.77555756156289e-17	-0.112641610374514
524	Met	Arg	p.Met524Arg	0.0792579605995017	0	0.110382843025886	0.036375320588106	7.39638327200258e-96	-0.865851762923141
524	Met	Asn	p.Met524Asn	0.0302128502370008	1.49902730961667e-08	-0.0114695037955587	0.0314856945208388	2.89591657139162e-10	-1.02407463561074
524	Met	Asp	p.Met524Asp	0.10127855432113	0	-0.0676594107481517	0.036556362300315	3.60344684293074e-07	-1.02262090903007
524	Met	Cys	p.Met524Cys	0.0684659972178287	0	0.16750948241397	0.0689146506859802	6.93889390390723e-18	-0.161766822426573
524	Met	Gln	p.Met524Gln	0.0702091238449883	0	0.0565296496792218	0.102917737321142	6.93889390390723e-18	-0.565180125912533
524	Met	Glu	p.Met524Glu	0.0955559846494719	0	0.0952337523005044	0.0597037969008265	0	-1.07668300609072
524	Met	Gly	p.Met524Gly	0.0886366930387401	3.46944695195361e-18	-0.144791329759114	0.0796064136392089	6.93889390390723e-18	-0.79369867429221
524	Met	His	p.Met524His	0.0613903995269913	1.73472347597681e-18	0.0898282618380399	0.0441318259485222	1.37364859070788e-12	-0.860457179850429
524	Met	Ile	p.Met524Ile	0.0779276455334627	0	0.0755295296606898	0.0605827480525601	0	0.0187681090139166
524	Met	Leu	p.Met524Leu	0.054035212521902	1.73472347597681e-18	0.0182458812574439	0.0674129930762275	0	0.0333975769189905
524	Met	Lys	p.Met524Lys	0.109635140211312	0	0.0832435710120756	0.0634465501679662	1.04083408558608e-17	-0.792623999866762
524	Met	Phe	p.Met524Phe	0.0599851879655733	3.46944695195361e-18	0.263857041376356	0.0393096010886187	0	-0.24931076797741
524	Met	Pro	p.Met524Pro	0.0527234200479746	0	-0.0909448685076278	0.109992032563979	0	-1.06434118845649
524	Met	Ser	p.Met524Ser	0.0283386599292037	7.43647045971965e-41	0.0688749806410459	0.104583286746733	0	-0.961519455222437
524	Met	Ter	p.Met524Ter	NA	NA	NA	NA	NA	NA
524	Met	Thr	p.Met524Thr	0.0398200008342546	2.16840434497101e-18	0.0310111788030314	0.0215846841064543	9.22059310593518e-37	-0.164524735346243
524	Met	Trp	p.Met524Trp	0.0907899582954982	5.0315728660176e-06	0.468545411141577	0.252544822039174	0	-0.785560052940519
524	Met	Tyr	p.Met524Tyr	0.063760872093332	1.73472347597681e-18	0.251813654376711	0.0425546301447134	1.32450428229347e-10	-0.895771658438458
524	Met	Val	p.Met524Val	0.0211886593759956	2.61910429499005e-06	0.0339117684927155	0.0651518707721158	0	0.00776815725716543
525	Leu	Ala	p.Leu525Ala	0.0447591334476096	3.69608124839257e-09	0.049655789249466	0.0625507528206878	6.72070202998101e-07	-0.920031347957778
525	Leu	Arg	p.Leu525Arg	0.129633370803631	0	0.0973806996899084	0.0774641805976298	6.32133234645949e-15	-1.00641033710297
525	Leu	Asn	p.Leu525Asn	0.100177907158029	0	0.0321360639470192	0.0866793776170691	0	-0.96948772411276
525	Leu	Asp	p.Leu525Asp	0.0848310468425369	0	0.335146020497097	0.0729028020572331	2.08166817117217e-17	-1.04087853788336
525	Leu	Cys	p.Leu525Cys	0.0901087465813009	0	0.122655830005969	0.0822768494761672	0	-0.625726548818839
525	Leu	Gln	p.Leu525Gln	0.0491745939839794	1.31753829485694e-10	0.0938814478548609	0.065045808365313	1.41148295114464e-13	-1.07123226238442
525	Leu	Glu	p.Leu525Glu	0.115053329588375	0	0.298276259708569	0.0803661420219473	7.93191901049539e-13	-1.09958615497262
525	Leu	Gly	p.Leu525Gly	0.120996861068591	1.38777878078145e-17	-0.0322106744123044	0.0466548107031271	3.77891746073702e-11	-1.03643289976591
525	Leu	His	p.Leu525His	0.136406347963234	0	0.0812697096535822	0.0741086974004345	1.42247325030098e-16	-0.987178002033728
525	Leu	Ile	p.Leu525Ile	0.0832678096679195	0	0.095460112801904	0.0492702173057764	0	-0.148179154004449
525	Leu	Lys	p.Leu525Lys	0.116313913827612	0	-0.0320014618157964	0.143937749944008	0	-1.14733229537633
525	Leu	Met	p.Leu525Met	0.0385788451977267	1.63623040455938e-06	0.0413416640423636	0.0840983329208338	0	-0.165132423216777
525	Leu	Phe	p.Leu525Phe	0.162065253741678	0	0.036121247570659	0.136466906110322	4.16333634234434e-17	-0.0493419270541853
525	Leu	Pro	p.Leu525Pro	0.0579538525245081	1.30008850907082e-14	0.245677379421781	0.0570558327175553	3.12684796503227e-31	-1.09990764236746
525	Leu	Ser	p.Leu525Ser	0.0357706636637452	2.56020918089891e-16	-0.12818654332082	0.0625125543252301	0	-0.508909204917846
525	Leu	Ter	p.Leu525Ter	NA	NA	NA	NA	NA	NA
525	Leu	Thr	p.Leu525Thr	0.0544460249544849	6.18212286675192e-20	0.126341541329831	0.0719797632687137	2.3510886430992e-06	-0.96946232417955
525	Leu	Trp	p.Leu525Trp	0.0566944757809813	0	0.424648864848273	0.0455854199081083	4.20950229355958e-46	-0.974155660052
525	Leu	Tyr	p.Leu525Tyr	0.0932995427525468	6.93889390390723e-18	-0.0354583647639669	0.0689489368414339	3.56571878697143e-07	-1.03858347662378
525	Leu	Val	p.Leu525Val	0.0666327915336695	0	0.163053166330007	0.103365583688281	0	-0.452279032808862
526	His	Ala	p.His526Ala	0.0634299106482274	3.46944695195361e-18	-0.00317254499062093	0.0651077674166607	1.04083408558608e-17	-0.0946073577756967
526	His	Arg	p.His526Arg	0.0234381479860829	7.06280447344722e-10	0.0419046277261106	0.0172314913168381	3.59949973696663e-47	0.0613234580059487
526	His	Asn	p.His526Asn	0.0959279928585036	0	0.0415329986673583	0.0206120300265802	1.19910123093951e-07	-0.0209155293581378
526	His	Asp	p.His526Asp	0.0640472654959948	1.73472347597681e-18	0.139155416828934	0.0203588488764933	8.47769279794209e-35	-0.161901595535898
526	His	Cys	p.His526Cys	0.0466864284601239	0	0.0766713811395109	0.117351207406405	0	0.0771149258051617
526	His	Gln	p.His526Gln	0.0353731960827802	8.17705278488567e-16	0.122000261105007	0.0736215332549786	0	-0.10457420183502
526	His	Glu	p.His526Glu	0.0510191454727604	0	0.0219649873673209	0.132803219849865	0	0.17808421700061
526	His	Gly	p.His526Gly	0.0964460424570397	0	0.142132788798045	0.0380426135029751	8.67361737988404e-19	-0.0580032227433907
526	His	Ile	p.His526Ile	0.0507846412753224	0	0.0495755132990352	0.0675706019843315	1.38777878078145e-17	0.000635248097855955
526	His	Leu	p.His526Leu	0.0566335250921206	3.46944695195361e-18	0.0900938120018139	0.0756202392271281	0	-0.0694654531483747
526	His	Lys	p.His526Lys	0.0540916739532687	0	0.0996876154181825	0.0222590191243576	3.66593950157927e-18	-0.0763083254553277
526	His	Met	p.His526Met	0.0926544040000132	3.46944695195361e-18	0.16244397573976	0.0206199171356237	1.03521247697896e-41	-0.0208866703365847
526	His	Phe	p.His526Phe	0.0478810147745195	0	0.106446201159864	0.0892070216586893	2.08166817117217e-17	0.00407740758347974
526	His	Pro	p.His526Pro	0.0873287172031489	3.46944695195361e-18	0.36416033301405	0.0369068979651649	9.064920810889e-33	-1.00447303982073
526	His	Ser	p.His526Ser	0.0756827389016467	3.46944695195361e-18	0.0410403366717821	0.117847115827016	0	0.0219568533809481
526	His	Thr	p.His526Thr	0.0395648939394088	4.25007251614318e-17	0.180216854390042	0.080240652323615	0	0.0527515028554428
526	His	Trp	p.His526Trp	0.102259339597048	0	0.174569353689777	0.100931704728551	0	-0.290165482321991
526	His	Tyr	p.His526Tyr	0.0488348725046208	8.67361737988404e-19	0.161080458909367	0.0705213372391871	3.46944695195361e-18	-0.0636897451332389
526	His	Val	p.His526Val	0.0448096738422554	1.30104260698261e-18	0.0962700882568282	0.0436219391064769	1.73472347597681e-18	0.1014018220394
527	Asn	Ala	p.Asn527Ala	0.0243060047601527	2.97377867051134e-11	-0.0220383191504974	0.0110807377718125	2.84985377874589e-14	-0.0830039465285624
527	Asn	Arg	p.Asn527Arg	0.0437227719330938	7.65917141095608e-08	0.0803534197437982	0.0916214900541787	0	-0.0680432670362234
527	Asn	Asp	p.Asn527Asp	0.0296134935051727	1.59174490751131e-18	-0.0507659185578973	0.0731714259905245	0	0.0930132651691613
527	Asn	Cys	p.Asn527Cys	0.0531227678531136	8.67361737988404e-19	0.0170768492999032	0.0303071449298653	0	-0.0661048871151209
527	Asn	Gln	p.Asn527Gln	0.0276047868857782	3.0253288126899e-06	-0.0074620867316403	0.0647217184544389	0	0.0690477347062276
527	Asn	Glu	p.Asn527Glu	0.0286388258810919	3.658383366469e-17	0.0542298240661273	0.0148715673790183	3.18937237731021e-12	0.199790826228186
527	Asn	Gly	p.Asn527Gly	0.0304957395625645	1.01482385862772e-12	-0.00133602171983321	0.0229920350156613	3.46944695195361e-18	0.173280046586227
527	Asn	His	p.Asn527His	0.0295446800947902	6.41481849609644e-47	0.0131105260222051	0.0941728313460165	0	0.00943727692712249
527	Asn	Ile	p.Asn527Ile	0.0642021958526105	0	0.211070459801542	0.0663874209364392	3.46944695195361e-17	-0.503931753330143
527	Asn	Leu	p.Asn527Leu	0.0283269721163351	1.25067368287831e-39	0.0188227022880912	0.0241574285820907	0	0.0099240181178217
527	Asn	Lys	p.Asn527Lys	0.0387084921948403	3.04858693751181e-114	-0.014327514358385	0.0817512515971931	0	0.0841368412667418
527	Asn	Met	p.Asn527Met	0.0408982244500985	1.0177916538607e-18	0.0492844577570458	0.037526566975725	5.20417042793042e-18	0.0506758243823342
527	Asn	Phe	p.Asn527Phe	0.0295307239022535	3.6914022913524e-11	0.0250831715905287	0.0461673907086009	0	-0.174089320126627
527	Asn	Pro	p.Asn527Pro	0.0568174313781651	1.28216343358439e-09	0.610888666783786	0.0457900782159689	2.33425606661562e-11	-0.970665911173292
527	Asn	Ser	p.Asn527Ser	0.0365097333723886	4.25762118255862e-22	-0.0211687404586985	0.112112930176623	0	-0.214106202664929
527	Asn	Thr	p.Asn527Thr	0.0282286767196984	2.28595734403148e-79	0.0611310056510954	0.0779162305760226	1.38777878078145e-17	-0.0481870037164069
527	Asn	Trp	p.Asn527Trp	0.0223695697385781	3.35613853293424e-16	0.0205133287799272	0.0113304070658333	8.8982075851104e-40	-0.226211753454958
527	Asn	Tyr	p.Asn527Tyr	0.0249793734701335	6.38321540933923e-07	0.00518830485421918	0.0707583955431139	1.38777878078145e-17	-0.0621163964515959
527	Asn	Val	p.Asn527Val	0.0447580192673228	1.79859590881215e-33	0.0750809029059574	0.0240418115273952	5.39718809874809e-42	-0.155437359439643
528	His	Ala	p.His528Ala	0.0237599071437757	1.58060575419895e-09	-0.00736362608429514	0.0460006053175339	3.46944695195361e-18	-0.00811764604702182
528	His	Arg	p.His528Arg	0.0278789174993092	3.97389445568747e-12	0.123409997294546	0.0177488312667099	1.25033347671096e-22	-0.940758955555433
528	His	Asn	p.His528Asn	0.0447961803278927	1.85558859944202e-12	0.0302059770178207	0.101229043276936	5.55111512312578e-17	-0.425530981996428
528	His	Asp	p.His528Asp	0.0275794530937558	1.0842021724855e-18	0.242214410579788	0.0424266620115629	0	-1.06029408370403
528	His	Cys	p.His528Cys	0.0184752535001218	6.81771434368606e-11	0.0527834291990663	0.10752328925636	0	0.021144833362844
528	His	Gln	p.His528Gln	0.0552867616892672	0	0.0381676235411398	0.0961835778274855	0	-0.0891388432054705
528	His	Glu	p.His528Glu	0.0210598512346401	7.41741583764648e-73	0.0449124897160521	0.0221138631841907	8.67361737988404e-19	-0.456452787269987
528	His	Gly	p.His528Gly	0.0292296362173331	2.16840434497101e-19	0.112797152135032	0.09636623654744	2.77555756156289e-17	-0.582764421129404
528	His	Ile	p.His528Ile	0.0282473284308075	1.4997768651992e-14	0.0868316023075311	0.0502438477445872	1.38777878078145e-17	-0.0590755893258011
528	His	Leu	p.His528Leu	0.0215189063157737	1.57181126068189e-09	0.103075365393261	0.0404209354665284	0	-0.0210237043996031
528	His	Lys	p.His528Lys	NA	NA	NA	NA	NA	NA
528	His	Met	p.His528Met	0.0329359550275192	2.91748396274993e-13	0.106884187634219	0.0817750256874859	0	0.0471611957511862
528	His	Phe	p.His528Phe	0.0250850116475957	7.77142994490023e-34	0.0693428587266027	0.094206627562922	0	-0.0734492867724108
528	His	Pro	p.His528Pro	0.0274373034398733	1.46309471634918e-07	-0.0160222874348082	0.0479875698149888	0	-1.07244465034658
528	His	Ser	p.His528Ser	0.0202413647333312	2.67121410371824e-48	0.0744433242544029	0.044245592667442	3.46944695195361e-18	-0.116691504497561
528	His	Thr	p.His528Thr	0.0547455276555153	0	0.189281122655069	0.125562143909771	0	-0.263745188415464
528	His	Trp	p.His528Trp	0.0287758157507581	1.01915004213637e-17	0.246490331696077	0.042781526489015	0	-0.675556396263906
528	His	Tyr	p.His528Tyr	0.0300052827648047	1.19262238973405e-16	0.178683003356414	0.0812802541502985	2.77555756156289e-17	-0.672270707834613
528	His	Val	p.His528Val	0.0332835265015426	5.16651761730108e-10	0.134700772384043	0.148162080017983	1.11022302462516e-16	0.111235259250885
529	Ser	Ala	p.Ser529Ala	0.0293353829816643	3.84380613524086e-09	0.0469964912913913	0.122205933234954	5.55111512312578e-17	0.0247231352961814
529	Ser	Arg	p.Ser529Arg	0.0315548361221763	5.78635043626454e-28	0.0379494875877071	0.0135937856595323	3.36251612542143e-13	-0.107914207884654
529	Ser	Asn	p.Ser529Asn	0.0309135022094421	5.09125771055996e-12	0.00236133401074197	0.10658146963951	0	0.0833072373425363
529	Ser	Asp	p.Ser529Asp	0.0343477198179451	3.71773185153801e-12	0.123414679295047	0.0734068562519849	0	-0.109542909275099
529	Ser	Cys	p.Ser529Cys	0.0282877031039942	1.20801983700615e-55	0.0504936972972138	0.0547860266491523	1.38777878078145e-17	-0.0355018834559156
529	Ser	Gln	p.Ser529Gln	0.0443460245004418	4.33680868994202e-19	-0.0185318644210493	0.0193754621569206	0	0.0417292373505295
529	Ser	Glu	p.Ser529Glu	0.0379500916638424	3.0213146082619e-17	-0.0519882102434081	0.110612931982826	2.77555756156289e-17	-0.149538431305942
529	Ser	Gly	p.Ser529Gly	0.0354072270926968	1.21430643318376e-17	0.0542800229992734	0.157606017035328	1.11022302462516e-16	0.0159427087119351
529	Ser	His	p.Ser529His	0.0412321785105414	1.73472347597681e-18	-0.0215308128579148	0.0741801801734992	0	0.156268518020736
529	Ser	Ile	p.Ser529Ile	0.0621511151893701	0	0.0623354331706991	0.0500149933189558	0	-0.0803838377375369
529	Ser	Leu	p.Ser529Leu	0.0337534907108628	4.68521143951774e-09	0.0796802437927302	0.0463335366075758	0	-0.0284408163707615
529	Ser	Lys	p.Ser529Lys	0.0370040426228169	4.08701157073936e-56	-0.0141263333025331	0.0822688871803156	0	0.23040293500969
529	Ser	Met	p.Ser529Met	0.0259457449080536	6.28393154586246e-52	0.0706764324617205	0.150649466838638	0	-0.118504551255703
529	Ser	Phe	p.Ser529Phe	0.0326511049449542	2.01945597706244e-37	0.159973230767315	0.060749077554993	0	-0.00300773207413913
529	Ser	Pro	p.Ser529Pro	0.0351539616884709	6.11033949746414e-07	0.0163887479920398	0.0276926642453677	2.96838983635073e-21	-0.896054627298739
529	Ser	Thr	p.Ser529Thr	0.0270279749769347	2.81194863718368e-08	-0.0187850069977028	0.0539443083777078	0	-0.0698590311940129
529	Ser	Trp	p.Ser529Trp	0.0268003694147103	5.23366072702203e-15	0.232651179618365	0.0238647525454841	0	-0.568810564820164
529	Ser	Tyr	p.Ser529Tyr	0.0560738653819077	2.60208521396521e-18	0.182586268884316	0.0393669187827031	3.46944695195361e-18	0.102095977403075
529	Ser	Val	p.Ser529Val	0.036869213667884	2.60208521396521e-17	0.0600185108476375	0.0634543950422456	0	0.0734207493677554
530	Phe	Ala	p.Phe530Ala	0.0258875753999564	1.41785279295004e-15	0.0397082274369702	0.0501804753670791	1.38777878078145e-17	-1.04541684940617
530	Phe	Arg	p.Phe530Arg	0.0734640359567457	0	-0.0635588742567456	0.030455879099251	7.98177330606319e-28	-0.992505359456503
530	Phe	Asn	p.Phe530Asn	0.0633445184919801	0	-0.0795638699522875	0.0583097092856316	0	-0.987138346480445
530	Phe	Asp	p.Phe530Asp	0.0317049772760629	2.68844215576879e-13	-0.316555816673619	0.0674338104441984	0	-0.997444516229311
530	Phe	Cys	p.Phe530Cys	0.0501015551785943	4.60135402002848e-16	-0.0595069264674458	0.0425951820022517	1.51804662590349e-11	-1.10795570223268
530	Phe	Gln	p.Phe530Gln	0.0230430685469717	2.28363158289468e-08	-0.0599769268186538	0.023288656901998	3.94774922604299e-09	-1.0097064451146
530	Phe	Glu	p.Phe530Glu	0.02681951711533	2.98525507360939e-11	-0.327832880922271	0.0206894903647488	2.24712441523755e-41	-0.975202443051192
530	Phe	Gly	p.Phe530Gly	0.04124575921583	0	-0.191752647094234	0.0665430467493988	0	-1.10092352375948
530	Phe	His	p.Phe530His	0.0214846474758553	4.37300124071192e-184	0.103944565764672	0.0181402523338188	5.65521539617759e-10	-0.971568038905592
530	Phe	Ile	p.Phe530Ile	0.0408446656708341	1.98344520091645e-08	0.137456961611168	0.0857946563947927	0	-0.59009666417494
530	Phe	Leu	p.Phe530Leu	0.0363905031612528	2.10016899704346e-13	0.0544149758115885	0.131791197767272	8.32667268468867e-17	-0.534934563561304
530	Phe	Lys	p.Phe530Lys	NA	NA	NA	NA	NA	NA
530	Phe	Met	p.Phe530Met	0.03863814524047	1.40521275171501e-14	0.0733360264584105	0.143505490178238	0	-0.66722338900803
530	Phe	Pro	p.Phe530Pro	0.0267794244509006	7.12363735299192e-16	-0.338853803582941	0.0651586353510373	1.38777878078145e-17	-0.912790661443114
530	Phe	Ser	p.Phe530Ser	0.034913795795438	3.6234736500336e-10	-0.0708825314199488	0.0794031974967374	0	-0.957446819118013
530	Phe	Thr	p.Phe530Thr	0.0279128414776043	1.25167148801746e-08	0.0408879928007507	0.0455911552360443	3.46944695195361e-18	-0.962795910671602
530	Phe	Trp	p.Phe530Trp	0.0469566723634674	0	0.0312178978004204	0.0909106255768558	4.16333634234434e-17	-0.176490352631199
530	Phe	Tyr	p.Phe530Tyr	0.0261518081593086	3.28127158053688e-13	0.131661349228009	0.11107765382352	5.55111512312578e-17	-0.459733305727007
530	Phe	Val	p.Phe530Val	0.053893161113807	0	0.150135768838166	0.127350313931683	0	-0.875167748273889
531	Val	Ala	p.Val531Ala	0.0333222249099074	1.66724761447881e-13	0.0740661962609112	0.0880815747956243	0	-0.337092852086654
531	Val	Arg	p.Val531Arg	0.0445947287800956	8.12129443555909e-13	-0.230703030535834	0.154606033986903	5.55111512312578e-17	-0.17843975122196
531	Val	Asn	p.Val531Asn	0.0480208121770932	0	0.176134750061707	0.118722215973035	2.77555756156289e-17	-0.847893212979847
531	Val	Asp	p.Val531Asp	0.0343317101309584	1.02704303395207e-14	0.0725439495651013	0.0659042258125972	0	-1.00211310674699
531	Val	Cys	p.Val531Cys	0.0256890052050994	2.25686937041874e-07	0.0610947084168598	0.0364954297161805	1.21430643318376e-17	-0.0573010227944162
531	Val	Gln	p.Val531Gln	0.021730690616888	3.47808812856308e-41	-0.0239910838971698	0.128262374360799	8.32667268468867e-17	-0.395960106215692
531	Val	Glu	p.Val531Glu	0.0377929055674469	2.35552635228e-12	0.0170159417007562	0.194894759540185	0	-0.553333380814869
531	Val	Gly	p.Val531Gly	0.0340590849237319	7.18288448984915e-45	0.0476532443759028	0.0559601300002687	6.93889390390723e-18	-0.663054211700121
531	Val	His	p.Val531His	0.0308454678957575	1.75021080169941e-10	-0.140236539138484	0.0165458437593548	1.01123344822362e-06	-0.0981984215027107
531	Val	Ile	p.Val531Ile	0.0373952552136654	5.48823810232117e-07	-0.0695077811021243	0.0138174958161926	1.86757777062748e-11	0.0806282542051893
531	Val	Leu	p.Val531Leu	0.0345980899020078	1.6587421272792e-08	-0.0884237293533732	0.0937469669422607	0	0.0637108789786679
531	Val	Lys	p.Val531Lys	0.0518456578467185	2.30327909522821e-15	-0.223407575709005	0.0878660426388663	0	-0.201460069350311
531	Val	Met	p.Val531Met	0.0373799363175794	8.51820829801328e-10	-0.168012501481063	0.0140211609363691	5.84738190731905e-94	-0.271022973795033
531	Val	Phe	p.Val531Phe	0.0256720463346309	3.72031633585646e-34	0.00401875048109633	0.0808543895950429	0	-0.258365382854797
531	Val	Pro	p.Val531Pro	0.0514332720889501	7.63210080088908e-29	-0.868143030113934	0.0419974052378446	1.23092597217582e-32	-1.08235303333163
531	Val	Ser	p.Val531Ser	0.0396519130313265	5.97545841054184e-36	0.141211965008298	0.0413700741767272	1.35134958778593e-15	-0.828169365959979
531	Val	Thr	p.Val531Thr	0.0398108112375193	0	0.108095459441062	0.0132119263930743	3.32355354338529e-06	-0.496611754229069
531	Val	Trp	p.Val531Trp	0.0299466339967506	8.50156797712679e-51	-0.513835283995579	0.0723318217016357	1.38777878078145e-17	-0.496857362496431
531	Val	Tyr	p.Val531Tyr	0.0249891295543534	8.93439776661981e-27	-0.290855320775253	0.0713536858296526	1.38777878078145e-17	-0.248631075200275
532	Gly	Ala	p.Gly532Ala	0.043837884233015	5.64187399056115e-11	-0.122501354194049	0.0709318629900358	0	-0.0526098998518619
532	Gly	Arg	p.Gly532Arg	0.0408722441752917	4.28077712166797e-14	-0.450016973511395	0.0558984675552574	6.93889390390723e-18	0.308658176802237
532	Gly	Asn	p.Gly532Asn	0.0421988988669796	4.8139941206368e-85	-0.0996905250112732	0.0171315215721115	8.9731265025676e-10	0.390349635703772
532	Gly	Asp	p.Gly532Asp	0.034918623436323	3.39354413666034e-67	-0.207150383013942	0.0546135883091832	0	0.0194761574460563
532	Gly	Cys	p.Gly532Cys	0.0717437454695649	0	-0.124911710692314	0.0221470259571266	0	-0.219082106460658
532	Gly	Gln	p.Gly532Gln	0.0571026872044545	1.06428701520181e-08	-0.249998760140114	0.0586448832189627	0	0.539563922592381
532	Gly	Glu	p.Gly532Glu	0.0405299603584849	1.77366659013595e-31	-0.246726149429182	0.0801352777537246	1.38777878078145e-17	-0.00631863633469085
532	Gly	His	p.Gly532His	0.0444141636685907	9.0013465930093e-10	-0.0513198650539565	0.125755326321771	0	0.470432401126729
532	Gly	Ile	p.Gly532Ile	0.0333099571723771	5.72313934689673e-13	-0.265877432058337	0.0663401721162532	0	-0.0921173684606952
532	Gly	Leu	p.Gly532Leu	0.0284939170098105	2.37061047718185e-06	-0.160526326264182	0.050760535778859	0	0.254049085005202
532	Gly	Lys	p.Gly532Lys	0.057907373420576	0	-0.305639032234014	0.0378664294602086	0	0.284908953452101
532	Gly	Met	p.Gly532Met	0.041119957233552	9.81840090786342e-16	-0.167320583429164	0.110714424373748	2.77555756156289e-17	-0.148178563533055
532	Gly	Phe	p.Gly532Phe	0.0280451333422548	3.82488605913245e-23	-0.292507705864516	0.0710181689466891	1.38777878078145e-17	-0.084431762149226
532	Gly	Pro	p.Gly532Pro	0.0634041398370491	1.98575444376949e-33	-1.48108112085048	0.0336949165214451	9.96315277399169e-63	-1.09989183736375
532	Gly	Ser	p.Gly532Ser	0.0363239858815031	8.16061774029953e-78	-0.160151685170644	0.0433887279685998	0	0.219694883079553
532	Gly	Thr	p.Gly532Thr	0.0385481868363131	9.47512369350719e-17	-0.248835508259131	0.0600527589672657	0	0.0043511595706468
532	Gly	Trp	p.Gly532Trp	0.0329681836329322	4.2073875100516e-54	-0.317570492622041	0.0297422952942718	1.73472347597681e-18	0.0515617336699872
532	Gly	Tyr	p.Gly532Tyr	0.0350724029495749	9.49238343600949e-10	-0.307766866493006	0.119435651354966	0	-0.126597936639401
532	Gly	Val	p.Gly532Val	0.0353834231957259	7.81319453579954e-15	-0.0869917663133501	0.0543912699986737	1.38777878078145e-17	-0.347050275274316
533	Cys	Ala	p.Cys533Ala	0.024204540256965	4.64513292692495e-60	0.00146085901306124	0.0986715029403394	0	0.0682325024476585
533	Cys	Arg	p.Cys533Arg	0.0559370414963968	2.13649652389411e-33	-0.313541100024417	0.0367493817336421	1.82285733111868e-25	-0.864225576107313
533	Cys	Asn	p.Cys533Asn	0.0354667580716561	7.14363537100566e-47	0.0442021955344713	0.0761599527758789	0	-0.0138484180799232
533	Cys	Asp	p.Cys533Asp	0.03783491868272	1.27158675479942e-11	-0.175889986925284	0.0860803115256891	0	-0.985428727283285
533	Cys	Gln	p.Cys533Gln	0.0337683910213708	3.48614366540989e-15	0.0843545558979541	0.046210563500451	3.46944695195361e-18	-0.885267845235692
533	Cys	Glu	p.Cys533Glu	0.047799107057522	0	-0.0030918343705488	0.0642757415866624	6.93889390390723e-18	-0.95950797826977
533	Cys	Gly	p.Cys533Gly	0.0509456981851305	9.18273981988097e-06	0.0607752236074363	0.0587772985839632	1.44133142920833e-11	-1.09605445055109
533	Cys	His	p.Cys533His	0.0326119615799174	3.21688150719201e-07	-0.0563875000345154	0.0388521102877753	6.93889390390723e-18	0.0201626256317474
533	Cys	Ile	p.Cys533Ile	0.042761381783947	8.67361737988404e-19	-0.0691043871691464	0.0494029831550606	0	0.0610553340359521
533	Cys	Leu	p.Cys533Leu	0.0266547621012755	1.33722835472021e-15	-0.0412824124962478	0.114030072919346	2.77555756156289e-17	-0.0875483698722183
533	Cys	Lys	p.Cys533Lys	0.0760983578754805	1.23097315168687e-39	-0.712350396295201	0.14872364463039	0	-1.05556538279356
533	Cys	Met	p.Cys533Met	0.0306784010302812	1.26018791172608e-10	-0.0187867584518441	0.189384782239686	0	-0.383919973951016
533	Cys	Phe	p.Cys533Phe	0.0323684229055255	3.86425915468548e-06	-0.0804747291520416	0.0817525301928695	0	-0.0187825660460843
533	Cys	Pro	p.Cys533Pro	0.0400613552937448	2.6623668547554e-15	0.14882449213254	0.0539237848198372	0	-0.681466041278094
533	Cys	Ser	p.Cys533Ser	0.0291475621167722	1.26564483776385e-25	-0.0233426019305966	0.0159842164862186	8.99750576713147e-09	-0.112057289350524
533	Cys	Ter	p.Cys533Ter	NA	NA	NA	NA	NA	NA
533	Cys	Thr	p.Cys533Thr	0.0781326173273294	0	0.0515684669963847	0.0120975964740415	1.37344501457482e-06	0.0646058263400398
533	Cys	Trp	p.Cys533Trp	0.0272942248919322	6.17840774948599e-25	0.0227899602478009	0.106352313251595	2.77555756156289e-17	-0.608122048616585
533	Cys	Tyr	p.Cys533Tyr	0.0332048022822192	4.03346380957603e-09	-0.0782767273513642	0.0797714818962161	0	-0.0407528457050308
533	Cys	Val	p.Cys533Val	0.0359595596288277	1.05164804516513e-20	-0.0313854245462232	0.0150071211157167	6.52908851916001e-88	0.0881244772429819
534	Val	Ala	p.Val534Ala	0.0717263112995044	1.37448043349143e-170	0.186159054431943	0.182356579143076	0	-0.156604009546263
534	Val	Arg	p.Val534Arg	0.0352793449595886	8.13446532355044e-14	0.154339663579367	0.0517976107388728	0	-0.881720130946285
534	Val	Asn	p.Val534Asn	0.0466647804571995	0	0.158734206954742	0.0417499745943879	0	-1.04146997766976
534	Val	Asp	p.Val534Asp	0.0323819716967744	6.09244332724343e-50	0.0956503388473171	0.0332207634066743	9.05503660768303e-10	-1.0099122975178
534	Val	Cys	p.Val534Cys	0.0381239833805656	2.21921439558237e-13	0.0301586206945232	0.046894237478051	0	0.184821015251061
534	Val	Gln	p.Val534Gln	0.0281363457435816	3.90894694574533e-08	0.13239255236959	0.04439486780026	3.46944695195361e-18	-0.956406659207461
534	Val	Glu	p.Val534Glu	0.0401069699323136	7.60790448327546e-06	0.180245850467165	0.0939171210522149	8.32667268468867e-17	-0.942930994916738
534	Val	Gly	p.Val534Gly	0.0342602949885053	5.52506019116258e-37	0.153170477122437	0.0986271621782636	2.77555756156289e-17	-0.948713912377805
534	Val	His	p.Val534His	0.0308022755924794	2.24564725934759e-17	0.205513983209591	0.0627347221469571	0	-0.736624565729469
534	Val	Ile	p.Val534Ile	0.0362456802569071	2.08291392167631e-15	0.0558713682904831	0.119293512408163	0	0.0695650963072268
534	Val	Leu	p.Val534Leu	0.0439681331193631	1.30104260698261e-18	-0.0891709513872364	0.0638948082796135	0	-0.117750579515912
534	Val	Lys	p.Val534Lys	0.0239092036042924	7.46074749594757e-46	0.194935760571152	0.0620232597019047	1.38777878078145e-17	-0.953909253575791
534	Val	Met	p.Val534Met	0.0358920187833604	1.60986350118686e-12	0.0333636530165029	0.0344910339924496	3.46944695195361e-18	-0.135690442752937
534	Val	Phe	p.Val534Phe	0.0221246554394133	2.46321951697803e-08	0.104357148747836	0.0843309097016	1.38777878078145e-17	-0.252044798581984
534	Val	Pro	p.Val534Pro	0.0326305001566549	1.47793886157155e-09	0.0501385675245001	0.0929676265854422	0	-0.0267924362343307
534	Val	Ser	p.Val534Ser	0.023556846169239	3.38899008638551e-14	0.109492309699088	0.0688913230867332	1.38777878078145e-17	-0.723632443775085
534	Val	Thr	p.Val534Thr	0.038477115856998	5.15932277260834e-10	0.0741686319216848	0.0851262572010606	1.38777878078145e-17	-0.484281696650779
534	Val	Trp	p.Val534Trp	0.0304736774004303	2.26953353064738e-50	0.291583021577268	0.0977508246403039	2.77555756156289e-17	-0.111276855567526
534	Val	Tyr	p.Val534Tyr	0.0317699721725731	2.5305322409135e-06	0.184719175843932	0.0508014018058986	6.93889390390723e-18	-0.423440722298326
535	Asn	Ala	p.Asn535Ala	0.0317836400957611	4.13353404757506e-11	0.0137428240535478	0.0544291968535384	6.93889390390723e-18	-0.144014931723982
535	Asn	Arg	p.Asn535Arg	0.128742603499188	0	0.203296546111796	0.0597035671152279	2.10452523463633e-11	-0.990859279122855
535	Asn	Asp	p.Asn535Asp	0.0231364310707231	5.13652377710768e-12	0.0228120305675426	0.0284382398765021	0	0.106285944194845
535	Asn	Cys	p.Asn535Cys	0.0487438008197602	6.96682295187045e-13	0.00530600188339731	0.0305693477980961	0	-0.014205901079625
535	Asn	Gln	p.Asn535Gln	0.0248483885063581	5.40115925994168e-07	0.0945691668724192	0.104654752286344	0	-0.452639996013131
535	Asn	Glu	p.Asn535Glu	0.0403932865682549	9.08728455495732e-13	-0.0404032990580028	0.0770887507445561	0	-0.129564832316185
535	Asn	Gly	p.Asn535Gly	0.0321195283757036	9.82803259062305e-07	0.0543234195280139	0.069287286243087	0	-0.0315933626450981
535	Asn	His	p.Asn535His	0.0602111927912947	0	0.0994176307660107	0.101370885550632	0	-0.552693308855207
535	Asn	Ile	p.Asn535Ile	0.0354203644460411	2.55294770199164e-61	0.0479875197462712	0.0523159407764335	3.46944695195361e-18	-0.879749612272817
535	Asn	Leu	p.Asn535Leu	0.0450670734460409	7.51205904338942e-10	0.132445152260604	0.0712639434540889	0	-0.724710772784541
535	Asn	Lys	p.Asn535Lys	0.0899809682751229	6.93737573463638e-10	-0.053273118990815	0.0425907553201442	2.16778010430329e-08	-0.570854682126463
535	Asn	Met	p.Asn535Met	NA	NA	NA	NA	NA	NA
535	Asn	Phe	p.Asn535Phe	0.030374435083675	2.99294623318998e-33	0.200404566893883	0.0804171647482966	0	-0.984158880226957
535	Asn	Pro	p.Asn535Pro	0.0346797678750793	1.54264963501451e-18	-0.552846967662622	0.048607152860107	3.46944695195361e-18	-1.05086233672549
535	Asn	Ser	p.Asn535Ser	0.0230047156038426	5.4984351838283e-22	0.0857415518077975	0.0449227027104462	6.93889390390723e-18	0.0460979865486019
535	Asn	Thr	p.Asn535Thr	0.0313039234255867	1.79055670459001e-66	-0.0117388667847692	0.0236261678093357	0	0.0213505326186193
535	Asn	Trp	p.Asn535Trp	0.0643174331562998	3.18274920307893e-12	0.137492932700333	0.0470698016372815	3.35778297237339e-27	-0.983931349211219
535	Asn	Tyr	p.Asn535Tyr	0.0242397436236247	8.59465025190853e-10	0.237475917768535	0.0301096459314607	0	-0.981474978930421
535	Asn	Val	p.Asn535Val	0.0372972428939023	4.33680868994202e-19	0.104355028779839	0.0675673920333797	0	-0.353549514569427
536	Pro	Ala	p.Pro536Ala	NA	NA	NA	NA	NA	NA
536	Pro	Arg	p.Pro536Arg	0.031512141467131	4.45387314965505e-16	-0.0621331476061617	0.0681830667727977	0	-0.529906455109303
536	Pro	Asn	p.Pro536Asn	0.073359805383522	6.93889390390723e-18	0.119826850999053	0.11605272078493	2.77555756156289e-17	-0.868821358525901
536	Pro	Asp	p.Pro536Asp	0.0210733861976189	2.50285548125245e-47	0.0588499488479951	0.044920523402675	0	-0.957929474405431
536	Pro	Cys	p.Pro536Cys	0.0190562719529481	1.38727775137212e-06	-0.0505851174374922	0.0114098245061222	1.19392343234104e-14	-0.205430771484421
536	Pro	Gln	p.Pro536Gln	0.0229121146246115	5.73559127086407e-71	0.0429844877445724	0.0294465553184874	0	-0.076913346934109
536	Pro	Glu	p.Pro536Glu	0.0489391907693498	1.73472347597681e-18	0.00108150855851388	0.0703891454675094	0	0.0843188848139205
536	Pro	Gly	p.Pro536Gly	0.0306829496341146	4.86197473881103e-06	0.102941433077639	0.0648955579842793	0	-0.167416568529363
536	Pro	His	p.Pro536His	0.0389443569063953	1.52066992582138e-12	-0.114509915887016	0.138289234744858	0	0.0514178255831895
536	Pro	Ile	p.Pro536Ile	0.0644129123581425	3.46944695195361e-18	-0.0155036391352036	0.0707050398852894	0	-0.0281486826266563
536	Pro	Leu	p.Pro536Leu	0.0213211367279222	6.16427055966308e-13	-0.063200246194823	0.085112078126075	2.77555756156289e-17	-0.233955242797449
536	Pro	Lys	p.Pro536Lys	0.0304248625248559	3.20651210744824e-08	0.0491623717192216	0.075940521405139	0	-0.10833660876709
536	Pro	Met	p.Pro536Met	0.0333557567988913	6.73752052029834e-10	-0.0661715393916664	0.075307143638095	1.38777878078145e-17	-0.224671902564389
536	Pro	Phe	p.Pro536Phe	0.030171362877964	5.35074756854645e-11	-0.0672426224974309	0.0230982521947114	0	-0.200223495413983
536	Pro	Ser	p.Pro536Ser	0.0268565081376168	2.22513720165868e-08	0.0306886578069182	0.0833841447129471	1.38777878078145e-17	0.0570529552972233
536	Pro	Thr	p.Pro536Thr	0.0613691032062563	1.73472347597681e-18	0.007339440615087	0.0302163900930781	1.73472347597681e-18	-0.164902083122132
536	Pro	Trp	p.Pro536Trp	0.0325634955461243	9.27686746865497e-14	-0.00885419838779564	0.0273423881455175	8.67361737988404e-19	-0.320694823459632
536	Pro	Tyr	p.Pro536Tyr	0.0224494802972569	5.67766913650773e-64	-0.0931314611239809	0.0476838046309534	0	-0.160299355480343
536	Pro	Val	p.Pro536Val	0.0201849915916407	2.20779138329942e-76	0.0903869666947587	0.0384784753441004	3.46944695195361e-18	0.0719409878289683
537	Gln	Ala	p.Gln537Ala	0.0420249611102407	0	-0.00384424512964753	0.0612856467423474	2.77555756156289e-17	-0.0901456771896928
537	Gln	Arg	p.Gln537Arg	0.0406471072875326	8.67361737988404e-19	0.0766122492362097	0.0792347290498523	0	-0.196151336597237
537	Gln	Asn	p.Gln537Asn	0.0441983638929579	1.17809580016739e-10	-0.0311827723035311	0.0464476010820307	0	-0.238992058746503
537	Gln	Asp	p.Gln537Asp	0.0273848406536068	1.68666023753107e-13	0.0298479494223116	0.017071987201913	7.32046801649178e-14	-0.114170285953973
537	Gln	Cys	p.Gln537Cys	0.054304748738096	4.35086987878724e-09	-0.00922661389696134	0.0998584006331688	1.38777878078145e-17	-0.1696738452749
537	Gln	Glu	p.Gln537Glu	0.15068648657325	0	0.0766892859130118	0.105867133623987	0	0.00425603785373611
537	Gln	Gly	p.Gln537Gly	0.0481752916898895	1.69135538907739e-17	0.0146186114073147	0.0650932374349469	0	-0.234251275592596
537	Gln	His	p.Gln537His	0.0279727052534896	2.3076266995373e-63	0.15991572811186	0.0679627835046155	2.08166817117217e-17	-0.470129555395054
537	Gln	Ile	p.Gln537Ile	0.0446388735257885	3.19384687967605e-11	0.195059051865855	0.0531989407510822	0	-0.323448951565262
537	Gln	Leu	p.Gln537Leu	0.0263104719619201	1.65140367659007e-29	0.186874842764333	0.0219553777383065	9.24846537175168e-16	-0.944523473503098
537	Gln	Lys	p.Gln537Lys	0.064155330458398	0	0.00832161176533746	0.124456386590422	0	-0.133034969063302
537	Gln	Met	p.Gln537Met	0.0602205845189245	1.73472347597681e-18	0.048971395648212	0.0660386934702518	0	0.14540518289651
537	Gln	Phe	p.Gln537Phe	0.0409474079284829	1.18143229393514e-43	-0.0328698318184018	0.101203591789474	1.38777878078145e-17	-0.991877008724601
537	Gln	Pro	p.Gln537Pro	0.0367164628432383	4.71978632727202e-84	0.188675388217388	0.033142474184531	2.26366692048869e-08	-0.991890765635332
537	Gln	Ser	p.Gln537Ser	0.0373492315909776	1.18928566327319e-22	-0.0519815119327847	0.150320470260728	0	-0.166313941637764
537	Gln	Ter	p.Gln537Ter	NA	NA	NA	NA	NA	NA
537	Gln	Thr	p.Gln537Thr	0.045469308571517	1.30104260698261e-18	0.0135101095350777	0.0930648592867774	0	-0.0582421859308634
537	Gln	Trp	p.Gln537Trp	0.0399337151190699	7.72288898499843e-33	0.0346699904468992	0.0361321732816946	4.63072171252072e-44	-1.0032328788625
537	Gln	Tyr	p.Gln537Tyr	0.0550080107042161	2.56730400827188e-14	0.0646260161216701	0.0308258302620041	8.03374496156196e-30	-0.838627736788208
537	Gln	Val	p.Gln537Val	0.031253614404237	3.68921820176338e-12	0.0074810658289931	0.0708906328242428	1.38777878078145e-17	-0.0600105546691897
538	Trp	Ala	p.Trp538Ala	0.0399260183648407	1.77351294216167e-06	0.00969964063763616	0.104503184741985	0	-0.884718339493337
538	Trp	Arg	p.Trp538Arg	0.0283770522354761	1.4762187741903e-19	-0.0401723220177725	0.0308714672407675	3.30213287269565e-14	-0.979051442449862
538	Trp	Asn	p.Trp538Asn	0.0509833001419889	3.12250225675825e-16	-0.00647391306095114	0.0944236027626283	0	-0.959916486046107
538	Trp	Asp	p.Trp538Asp	0.084756038991531	0	-0.0659280960998187	0.0410512476718175	2.56912546792165e-15	-1.07549489974528
538	Trp	Cys	p.Trp538Cys	0.0239615551760028	1.41026013454076e-20	-0.0216109247049976	0.0170095208322446	2.62665849711478e-43	-0.845913111661769
538	Trp	Gln	p.Trp538Gln	0.048078954412296	0	0.0494621573661312	0.0267677969768177	1.47425301521114e-54	-0.990608471761931
538	Trp	Glu	p.Trp538Glu	0.0598693962650478	9.83848825476026e-44	0.10774954876866	0.0558805218629628	7.89104805784882e-07	-1.06113389421945
538	Trp	Gly	p.Trp538Gly	0.0320852801428298	2.43148262092931e-19	-0.203490012688046	0.0464158694627073	3.46944695195361e-18	-0.931106912701995
538	Trp	His	p.Trp538His	0.0776221408577039	0	0.0643002924818024	0.126638818537004	0	-0.667267332919048
538	Trp	Ile	p.Trp538Ile	0.0561008781288132	0	-0.0381263594956968	0.096292176729167	0	0.0858759844158213
538	Trp	Leu	p.Trp538Leu	0.0356600456140004	3.92169235294982e-29	0.0247664041169805	0.0873050550473584	0	0.0624663562139215
538	Trp	Lys	p.Trp538Lys	0.0641928323791399	8.67361737988404e-19	-0.0874957829196813	0.0995487884634146	0	-1.03976842667453
538	Trp	Met	p.Trp538Met	0.0391495316103542	8.33767716326705e-11	-0.082302080820086	0.126826362190256	0	-0.152022626482906
538	Trp	Phe	p.Trp538Phe	0.0537726374944586	1.73472347597681e-18	0.00271770434435322	0.0829519339191824	0	0.0450074451212812
538	Trp	Pro	p.Trp538Pro	NA	NA	NA	NA	NA	NA
538	Trp	Ser	p.Trp538Ser	0.0299683296315555	1.44672237234995e-39	0.054608844019554	0.0632034156726825	6.93889390390723e-18	-0.904915002064891
538	Trp	Ter	p.Trp538Ter	NA	NA	NA	NA	NA	NA
538	Trp	Thr	p.Trp538Thr	0.0547584167255295	1.30104260698261e-17	0.0658244909032824	0.123110098505364	5.55111512312578e-17	-0.835720103388352
538	Trp	Tyr	p.Trp538Tyr	0.0567502554770532	1.73472347597681e-18	-0.0618244061101985	0.0809075284743696	1.38777878078145e-17	0.0103645469262158
538	Trp	Val	p.Trp538Val	0.0322123677150632	3.64318788830496e-09	-0.0516969844707614	0.0546107272827551	0	-0.0151333477198095
539	Ala	Arg	p.Ala539Arg	0.0607012275989208	2.18647420480516e-38	-1.34559516649815	0.0928161059491463	0	-1.06130193256885
539	Ala	Asn	p.Ala539Asn	0.0493835290760192	0	-0.393266988705172	0.0464717003833872	0	-1.07067274679976
539	Ala	Asp	p.Ala539Asp	0.0412192392389518	4.33401424091652e-24	-1.25250263946156	0.0911944228817422	0	-0.97471459784172
539	Ala	Cys	p.Ala539Cys	0.0372913613628948	6.55352057351568e-22	0.0456831068619637	0.0935971665530135	0	-0.207205047269296
539	Ala	Gln	p.Ala539Gln	0.0428528877555313	1.67921232474555e-15	-0.548104484702675	0.0453132020114659	0	-1.00906297696648
539	Ala	Glu	p.Ala539Glu	0.0704173966650113	0	-1.28012317705109	0.0235125851433409	1.62885660436865e-07	-1.04152129962402
539	Ala	Gly	p.Ala539Gly	0.0548961747917698	1.73472347597681e-18	0.112080727925505	0.111588138192146	5.55111512312578e-17	-0.248628308001263
539	Ala	His	p.Ala539His	0.0351849230548313	1.00202169706835e-06	-0.158085264337344	0.0493012607523639	0	-1.05156208495232
539	Ala	Ile	p.Ala539Ile	0.0273972919731665	7.92945557579633e-40	0.058162849070385	0.026310946921675	0	-0.562113715680864
539	Ala	Leu	p.Ala539Leu	0.0662460643441179	1.73472347597681e-18	-0.0533768866765394	0.103063236412206	0	-0.993577493432747
539	Ala	Lys	p.Ala539Lys	0.0561217717871444	1.03144515429859e-12	-1.5009956794462	0.0440397458761152	4.79475893017112e-10	-1.08412779808864
539	Ala	Met	p.Ala539Met	0.0506585987786939	3.60432170221081e-15	0.195058340099087	0.0533768531301161	4.85722573273506e-17	-1.07274181985071
539	Ala	Phe	p.Ala539Phe	0.0418025567313594	2.73318694066216e-14	0.0136250936387719	0.0335574371350296	2.15256564309318e-10	-1.04440155315406
539	Ala	Pro	p.Ala539Pro	0.0516418809208901	3.24699591606331e-09	-1.7018948381842	0.0447457943158176	1.04083408558608e-17	-1.03489272729052
539	Ala	Ser	p.Ala539Ser	0.0358863213746195	5.54615061775648e-09	0.0185912649279048	0.0267713844966798	0	-0.116096622697894
539	Ala	Thr	p.Ala539Thr	0.0436602895724866	4.33680868994202e-19	0.0686395606463368	0.064971686338416	1.38777878078145e-17	-0.539822136628841
539	Ala	Trp	p.Ala539Trp	0.124607806930561	6.93889390390723e-18	-0.516839273032252	0.0364076194473362	3.82698572870228e-11	-1.09145321890042
539	Ala	Tyr	p.Ala539Tyr	0.0469047266425213	0	0.109523147311364	0.0949313905786261	0	-0.181843078216546
539	Ala	Val	p.Ala539Val	0.0335897855159021	5.98989926211424e-06	0.0320281419343374	0.0445337994321018	3.46944695195361e-18	0.0589787229880429
540	Leu	Ala	p.Leu540Ala	0.0304639868123484	8.76446854002934e-10	0.0314027281301952	0.0449079519938303	0	-0.252537161959693
540	Leu	Arg	p.Leu540Arg	0.0566113520487779	3.97018396655545e-25	-1.78499322023657	0.0688091984092291	6.93889390390723e-18	-1.02811122967359
540	Leu	Asn	p.Leu540Asn	0.0883456590688729	3.46944695195361e-18	-0.3986099101053	0.024358849890623	7.92004562036196e-26	-1.0577880071594
540	Leu	Asp	p.Leu540Asp	0.0594710040984404	9.70414735410147e-09	-1.64667058988128	0.0284769061941288	1.13448895837477e-09	-1.04278879492861
540	Leu	Cys	p.Leu540Cys	0.0230518467166842	1.30868694643113e-19	-0.0453005358051612	0.0688551311191522	0	0.196068608775281
540	Leu	Gln	p.Leu540Gln	0.0392576973599483	8.18499609148843e-09	0.145250572385526	0.0875041823300086	1.38777878078145e-17	-1.04941272024455
540	Leu	Glu	p.Leu540Glu	0.0686025739950357	0	-0.113123829806818	0.0790614915839917	1.38777878078145e-17	-0.828068719135332
540	Leu	Gly	p.Leu540Gly	0.0234741397381644	4.78315956107664e-18	0.026234407921818	0.031512661678965	4.33680868994202e-18	-1.01953734940148
540	Leu	His	p.Leu540His	0.0317036043402478	3.16266330034458e-59	-0.116458845258667	0.0274028565335256	1.56202534878303e-11	-1.03589733895929
540	Leu	Ile	p.Leu540Ile	0.0457642597774229	1.73472347597681e-18	-0.102527950410437	0.0398286577993319	0	0.41444207829265
540	Leu	Lys	p.Leu540Lys	0.0339269322635009	5.12130264499243e-42	-0.177949232967345	0.0363290916121292	4.07409674371695e-07	-1.07299159745407
540	Leu	Met	p.Leu540Met	0.0689352945397282	0	0.00533647398094212	0.013089222624551	2.95118023747704e-39	0.0364644602175003
540	Leu	Phe	p.Leu540Phe	0.0677451916615985	0	-0.107605156300284	0.100813981198024	2.77555756156289e-17	-0.465168220280832
540	Leu	Pro	p.Leu540Pro	0.10265278814873	0	-1.53268042667822	0.0311830137346837	2.47380484824394e-10	-1.01550550802536
540	Leu	Ser	p.Leu540Ser	0.0629465269866363	0	0.0523694000523232	0.0399012996020819	0	-0.808941661551344
540	Leu	Ter	p.Leu540Ter	NA	NA	NA	NA	NA	NA
540	Leu	Thr	p.Leu540Thr	0.0380102821947323	1.12805869199385e-26	-0.0152914083429788	0.160798164962832	1.11022302462516e-16	-0.37544922399208
540	Leu	Trp	p.Leu540Trp	0.0270038739495621	1.30526648666044e-23	-0.0302708305714504	0.0730414960330776	0	-0.703011892137033
540	Leu	Tyr	p.Leu540Tyr	0.0614242015913913	8.67361737988404e-19	0.0549571012754477	0.0388418606044388	3.46944695195361e-18	-0.603669449687817
540	Leu	Val	p.Leu540Val	0.026634179538752	2.9866785406979e-43	-0.129019975594863	0.0249206866792455	8.67361737988404e-19	0.464004471069844
541	Ala	Arg	p.Ala541Arg	0.0407190788355567	4.20728792061543e-93	-1.25222298624267	0.0230004412312592	2.248998078859e-22	-1.03342847381417
541	Ala	Asn	p.Ala541Asn	0.0329712313713401	3.91767781410257e-13	0.0857290301226142	0.0374236296784282	1.73472347597681e-18	-1.02107742372423
541	Ala	Asp	p.Ala541Asp	0.0523265597230775	0	-0.863118236725618	0.0383717226462518	0	-1.04003208945553
541	Ala	Cys	p.Ala541Cys	0.0520060091442628	8.67361737988404e-19	0.00258982929765528	0.0483454860468294	0	-0.133773302506631
541	Ala	Gln	p.Ala541Gln	0.107709639664668	6.93889390390723e-18	-0.141562866694273	0.102150300315012	0	-0.991432327054109
541	Ala	Glu	p.Ala541Glu	0.0262854629883625	7.6706781291654e-36	-0.447017140487122	0.0392185071936211	0	-1.00358425755218
541	Ala	Gly	p.Ala541Gly	0.0299012956161342	8.70957795666295e-29	0.00278360415747333	0.116282916209626	2.77555756156289e-17	-0.269773287134407
541	Ala	His	p.Ala541His	0.0509552466147121	2.60208521396521e-18	0.0908370038433108	0.0232264454196884	7.28678696170009e-10	-1.00168400834133
541	Ala	Ile	p.Ala541Ile	0.0944783643129743	0	-0.0619266561611229	0.0631200461407803	1.38777878078145e-17	-0.111270080140016
541	Ala	Leu	p.Ala541Leu	0.0438797126487988	0	0.043487361418848	0.0129990677216998	1.25209846831009e-12	-0.112102315447482
541	Ala	Lys	p.Ala541Lys	0.0430506064247714	0	-0.275483963822398	0.0431767218806963	3.46944695195361e-18	-1.05152716833559
541	Ala	Met	p.Ala541Met	0.0321130290197731	1.40645192547471e-77	0.0964475908901739	0.145215822855347	5.55111512312578e-17	-0.197315603832108
541	Ala	Phe	p.Ala541Phe	0.0293306997108914	4.17018461863067e-11	0.00245791821406173	0.0117648567501729	3.89389883314571e-31	-0.19653043828454
541	Ala	Pro	p.Ala541Pro	0.0949493156798429	0	-1.60182309152712	0.0279733631951836	1.446515554519e-54	-1.02061576418331
541	Ala	Ser	p.Ala541Ser	0.0320849606582543	3.21318204702834e-07	0.0610023240124145	0.0228271097403783	0	-0.00530709415526889
541	Ala	Thr	p.Ala541Thr	0.0427136552535194	1.0241595562632e-05	0.0336776497066472	0.0460673503826736	0	-0.059300466081289
541	Ala	Trp	p.Ala541Trp	0.0537224082372382	1.73472347597681e-18	0.168795852669821	0.0755277272187696	0	-0.961560717331594
541	Ala	Tyr	p.Ala541Tyr	0.0285236946801883	2.19168211856192e-39	0.25494349993068	0.0719660677609754	6.93889390390723e-18	-1.0097127575911
541	Ala	Val	p.Ala541Val	NA	NA	NA	NA	NA	NA
542	Gln	Ala	p.Gln542Ala	0.0344883603127664	2.65412691824451e-16	-0.0357639129554258	0.00938017768229878	2.38315876144345e-23	0.163893351573204
542	Gln	Arg	p.Gln542Arg	0.0356308076993234	1.74290614492895e-11	-0.0677878830110709	0.0619602138496433	0	0.149445359291263
542	Gln	Asn	p.Gln542Asn	0.0254846109893666	6.57067505561045e-11	-0.00648073093204359	0.0626153203386928	1.38777878078145e-17	-0.0178639121457237
542	Gln	Asp	p.Gln542Asp	0.0272319238298283	8.68313118321011e-10	0.128943089296184	0.0671273200329108	1.38777878078145e-17	-0.113030278717679
542	Gln	Cys	p.Gln542Cys	0.0344127943664425	8.44828965899241e-11	0.121386343945923	0.0231739708858678	0	0.27584188809448
542	Gln	Glu	p.Gln542Glu	0.0217050787126887	3.79510171874864e-19	-0.0711427052284422	0.0665954034087329	0	-0.0163471897546816
542	Gln	Gly	p.Gln542Gly	0.0403129341066483	4.33680868994202e-19	-0.0830590760126807	0.141967538024576	0	-0.0963255306317927
542	Gln	His	p.Gln542His	0.0250684081243223	5.17927056326787e-08	0.00565979966310865	0.0574307645956019	0	0.250853901094149
542	Gln	Ile	p.Gln542Ile	0.046092617159961	8.03134946611786e-09	-0.121104889998712	0.143475380594377	5.55111512312578e-17	0.38673332513004
542	Gln	Leu	p.Gln542Leu	0.0318316663379866	1.62156278161388e-18	-0.140037568230235	0.0224812255196923	0	-0.00257320020801157
542	Gln	Lys	p.Gln542Lys	0.0581997392307348	0	-0.138715587171335	0.0399176580730864	6.93889390390723e-18	0.124706236997659
542	Gln	Met	p.Gln542Met	NA	NA	NA	NA	NA	NA
542	Gln	Phe	p.Gln542Phe	0.0707215160981845	0	-0.0980764531240549	0.0297729097475095	1.73472347597681e-18	-0.300002582159847
542	Gln	Pro	p.Gln542Pro	0.0470587684117338	2.5656560209697e-15	-0.975230225082949	0.0214770028552111	3.34011243435768e-43	-1.00191207564097
542	Gln	Ser	p.Gln542Ser	0.026979199927043	2.31826443369791e-16	-0.0773477143609057	0.0195560582950262	0	0.0173679701128093
542	Gln	Ter	p.Gln542Ter	NA	NA	NA	NA	NA	NA
542	Gln	Thr	p.Gln542Thr	0.0241610908006517	1.01294966736721e-59	-0.059512989160244	0.0730274965369353	0	0.339414113721262
542	Gln	Trp	p.Gln542Trp	0.0361590266297466	4.07068324360937e-12	-0.0886957006739768	0.0139795496310675	3.44876437490885e-06	-0.250819189464478
542	Gln	Tyr	p.Gln542Tyr	0.0281211087246562	5.53510368878883e-29	-0.0928104414766896	0.0650053319396073	0	-0.080387373087713
542	Gln	Val	p.Gln542Val	0.0348523829406051	5.61411249663632e-59	-0.118700713991149	0.0794499905839017	1.38777878078145e-17	0.523989960097824
543	His	Ala	p.His543Ala	0.0519726310316525	1.26288812867117e-12	0.0485545261279309	0.170060822661024	0	0.111579297625935
543	His	Arg	p.His543Arg	0.0454485941427611	1.81345869060309e-126	0.24866323885093	0.0488555762870981	6.93889390390723e-18	-0.601410548107174
543	His	Asn	p.His543Asn	0.0444428700913966	1.00065813257929e-07	0.163982115982013	0.130665672829393	0	-0.122383860623525
543	His	Asp	p.His543Asp	0.0378121644640325	7.2030055531247e-15	0.0541407869496004	0.0698931510700914	0	-0.127366824414528
543	His	Cys	p.His543Cys	0.0364052281329729	5.20721272898998e-24	0.052700729144791	0.0171181626634171	1.16361692012147e-53	-0.145329319455037
543	His	Gln	p.His543Gln	0.0308748093346945	3.39999106324517e-34	0.133886778489733	0.0259157860519034	1.95215214002578e-09	-0.693753720215559
543	His	Glu	p.His543Glu	0.0428787792059156	5.45724364423127e-53	-0.000409315783934636	0.135834839859091	1.11022302462516e-16	-0.192797463940758
543	His	Gly	p.His543Gly	0.0210606422452814	2.71582752295666e-19	0.134695362424297	0.0300491915597684	0	-0.439487067766373
543	His	Ile	p.His543Ile	0.036537931224867	9.33068099516984e-13	-0.02596158310906	0.0792735339673126	0	-0.105307896877789
543	His	Leu	p.His543Leu	0.0430845131847929	7.58547971702663e-07	0.030175133687212	0.0295867057363487	3.52981532891761e-14	-0.347802829752718
543	His	Lys	p.His543Lys	0.0460376541707177	9.12541615068815e-06	0.1099288605095	0.174099000223091	5.55111512312578e-17	-0.812692150608005
543	His	Met	p.His543Met	0.0366297793407389	6.41226336683938e-60	-0.0467068649586482	0.135688894366002	0	-0.253934899481939
543	His	Phe	p.His543Phe	0.0282930547139221	1.24201789918482e-07	0.0293256505764938	0.0580980499186955	1.38777878078145e-17	-0.204549866366909
543	His	Pro	p.His543Pro	0.0639003289815839	1.17180570802233e-13	-1.16883554661971	0.0286861097620443	6.87099907462673e-16	-1.00085634331619
543	His	Ser	p.His543Ser	0.0342608014736056	6.08336665700123e-18	-0.0274336330418293	0.0195897682978746	1.35481903473789e-15	0.0414203736584287
543	His	Thr	p.His543Thr	0.0333887112511212	7.50233990395617e-67	-0.0506868303720049	0.0487604588069627	0	-0.220715828655349
543	His	Trp	p.His543Trp	0.0369120559684291	5.11902464119065e-13	0.0855602627693002	0.0389511934614921	1.73472347597681e-18	-0.23474962567751
543	His	Tyr	p.His543Tyr	0.0469266501297902	0	0.0465026713726135	0.05127610933146	0	0.0546493736387727
543	His	Val	p.His543Val	0.0315073133671368	1.71151477180049e-37	-0.0208669476396569	0.0374576636079447	0	-0.243251762035535
544	Gln	Ala	p.Gln544Ala	0.032827685873266	1.15698728849613e-42	-0.0131445030017588	0.0837099844506238	0	0.200766670736095
544	Gln	Arg	p.Gln544Arg	0.0547191666040501	1.81274700111755e-13	0.0779322025115375	0.093414575142697	4.16333634234434e-17	-0.238237326632452
544	Gln	Asn	p.Gln544Asn	0.0406500811788024	8.179438942221e-09	0.0180838701265906	0.0787338265194317	0	-0.187438504995739
544	Gln	Asp	p.Gln544Asp	0.060758162612517	5.67232019321899e-21	-0.131941627323137	0.21868344132499	2.22044604925031e-16	0.00494887340791888
544	Gln	Cys	p.Gln544Cys	0.0336203409252953	5.80426182471272e-06	0.0890066363752121	0.105565521014458	5.55111512312578e-17	0.167702180688459
544	Gln	Glu	p.Gln544Glu	0.0481503891103436	0	-0.0144326480446268	0.0620491818636588	0	0.09736111271536
544	Gln	Gly	p.Gln544Gly	0.0401730209875257	4.33680868994202e-19	0.10512507148639	0.061188658641756	1.38777878078145e-17	-0.0872576687501098
544	Gln	His	p.Gln544His	0.0292893734986262	3.095701036665e-69	0.124202920050128	0.125139676043974	0	-0.0913327933530703
544	Gln	Ile	p.Gln544Ile	0.0282868807510919	1.45057746736231e-33	0.131230373454532	0.130326329470565	5.55111512312578e-17	-0.156752197304031
544	Gln	Leu	p.Gln544Leu	0.0460084669388975	0	0.113286262311141	0.0860589667678991	0	-0.0474274268013836
544	Gln	Lys	p.Gln544Lys	0.034093760416736	5.13439945464336e-09	0.162288581182808	0.0336130242896697	0	-0.00550747419971823
544	Gln	Met	p.Gln544Met	0.0271170519190718	5.24396276552226e-24	0.0697477221997169	0.0638889126807403	0	0.0696382590690673
544	Gln	Phe	p.Gln544Phe	0.0254380053714947	1.84036417187931e-06	0.313697088348249	0.103307189686029	2.77555756156289e-17	-0.337799902946506
544	Gln	Pro	p.Gln544Pro	0.0357792829542708	1.52655665885959e-16	0.00952678547212859	0.0435648524787124	3.46944695195361e-18	-1.00354759109843
544	Gln	Ser	p.Gln544Ser	0.0302060325287898	6.31132294159944e-23	-0.0141790226370814	0.0627309903208756	0	0.0538654716467094
544	Gln	Ter	p.Gln544Ter	NA	NA	NA	NA	NA	NA
544	Gln	Thr	p.Gln544Thr	0.0446761107934355	1.06338513646085e-07	0.0353017826925678	0.0407501885406573	0	0.0145685750257595
544	Gln	Trp	p.Gln544Trp	0.0692551271220987	1.73472347597681e-18	1.94087572540367	0.0183116206823782	2.40791678620481e-10	-0.542391120879249
544	Gln	Tyr	p.Gln544Tyr	0.0456820809711093	0	0.214839997481682	0.139146905706077	0	-0.161817781404731
544	Gln	Val	p.Gln544Val	0.026768482819089	6.57363378844299e-16	0.0901383781830957	0.0604964989512939	2.08166817117217e-17	-0.0916201330696286
545	Thr	Ala	p.Thr545Ala	0.0254244764879017	1.24335723424946e-31	0.00695203329736397	0.0118770956913165	2.49250319524241e-07	0.0395303433991047
545	Thr	Arg	p.Thr545Arg	0.0863191122701246	0	-0.0814301104909575	0.0831182594841304	2.77555756156289e-17	0.283078598278209
545	Thr	Asn	p.Thr545Asn	0.0299249320810982	1.30808239482176e-33	0.0637249576378458	0.0657002198187694	1.38777878078145e-17	0.0984927122709915
545	Thr	Asp	p.Thr545Asp	0.0258516358869901	2.25815253684576e-22	0.0285225622266046	0.0937447212036594	2.77555756156289e-17	0.0826488875455281
545	Thr	Cys	p.Thr545Cys	0.0250066410026628	9.36918096058006e-16	0.0612100706147014	0.0196631199342502	0	-0.146355635527716
545	Thr	Gln	p.Thr545Gln	0.0246261717051403	5.57172554982743e-34	-0.0747849531330606	0.0499514809031757	0	0.168418301071744
545	Thr	Glu	p.Thr545Glu	0.0331127990088994	1.51788304147971e-17	-0.0326250926352816	0.0489257766070835	0	0.0909934508849453
545	Thr	Gly	p.Thr545Gly	0.0291300018933207	9.03040431815896e-08	-0.0918350582144077	0.0358404015121499	5.20417042793042e-18	-0.042793492639348
545	Thr	His	p.Thr545His	0.0501351784162266	0	0.0543094635704074	0.0529382558832579	0	-0.0745627254011361
545	Thr	Ile	p.Thr545Ile	0.0359809206050818	1.8325516017853e-11	0.219748039133328	0.0261387311324232	1.14491749414469e-16	-0.457018674651053
545	Thr	Leu	p.Thr545Leu	0.0294784058935706	4.85178737463787e-13	0.0724555437406105	0.0573917445650326	0	0.0485068677792616
545	Thr	Lys	p.Thr545Lys	0.0349390876685621	7.62952088368134e-17	-0.0102306262994664	0.0816138006288429	4.16333634234434e-17	-0.0186575818885156
545	Thr	Met	p.Thr545Met	0.0362609532054948	5.15176876852985e-13	0.00344675624375243	0.0768975947002964	0	0.0819433086994182
545	Thr	Phe	p.Thr545Phe	0.0267400885908127	3.13365782490089e-14	0.129560967615247	0.0355567303750727	0	-0.0675808854773071
545	Thr	Pro	p.Thr545Pro	0.078062137695083	3.46944695195361e-18	0.162803599880959	0.02303102500523	1.48885903499153e-22	-0.821583956812263
545	Thr	Ser	p.Thr545Ser	0.0268663553524585	1.30290807223016e-10	0.642339334610075	0.034787859723428	3.46944695195361e-18	0.879209230214773
545	Thr	Trp	p.Thr545Trp	0.0240029613034397	2.39518594971371e-16	0.438042486159751	0.0430157190400963	0	-0.0266009848796813
545	Thr	Tyr	p.Thr545Tyr	0.0249649478449365	8.07767654028291e-30	0.222232059851924	0.0640642646607372	0	-0.174849089180391
545	Thr	Val	p.Thr545Val	0.0288443254323615	1.96750859881077e-14	0.0996791287138579	0.124969806579195	1.11022302462516e-16	-0.185997643611436
546	Lys	Ala	p.Lys546Ala	0.023439961176272	8.40662501294768e-58	0.0841292829392221	0.010930716848438	3.69400164520118e-41	-0.0377363629537241
546	Lys	Arg	p.Lys546Arg	0.0222028125798517	3.17713230770943e-07	0.0556784279290997	0.0516829425704243	0	-0.0145977700696655
546	Lys	Asn	p.Lys546Asn	0.0276226241454376	5.2640151352451e-13	0.0808402750077951	0.0838029995250986	0	-0.0579376964997436
546	Lys	Asp	p.Lys546Asp	0.0268356078084925	3.57373043419955e-06	0.198386085871286	0.0123419073889091	4.14716582837992e-11	-0.10232986823714
546	Lys	Cys	p.Lys546Cys	0.0218293323515352	1.10367592425377e-19	0.103266658697194	0.0370862347395855	0	0.0349662347780753
546	Lys	Gln	p.Lys546Gln	0.0461065814124246	1.69135538907739e-17	0.102159630217097	0.0422274662782761	0	-0.0574406304690889
546	Lys	Glu	p.Lys546Glu	0.0211541170218903	7.68707658788311e-14	0.347029925274295	0.046338053360122	0	-0.106561257751413
546	Lys	Gly	p.Lys546Gly	0.0571698030777648	4.33680868994202e-18	0.132406201257894	0.0875417555774967	5.55111512312578e-17	-0.144229996006555
546	Lys	His	p.Lys546His	0.0334458631122183	1.30790367064017e-50	0.0697498522232807	0.129332622626306	0	-0.151930546754155
546	Lys	Ile	p.Lys546Ile	0.0297896266009711	1.34217394506504e-29	0.0513092497053413	0.0467360444836966	0	-0.00191289968454506
546	Lys	Leu	p.Lys546Leu	0.0943129064692381	0	0.0982370507967753	0.143811625153252	0	-0.0457528915833586
546	Lys	Met	p.Lys546Met	0.0472458793224788	4.92885446723109e-06	0.111397745714487	0.0689134840472806	2.77555756156289e-17	0.123984961082281
546	Lys	Phe	p.Lys546Phe	0.0342068758507649	0	0.125847837024408	0.0274663769170137	1.73472347597681e-18	0.138921838986168
546	Lys	Pro	p.Lys546Pro	0.0461984499131036	1.73472347597681e-18	0.0959593202015724	0.0339057171274148	0	-1.01702240238074
546	Lys	Ser	p.Lys546Ser	0.0248003988301758	2.31609412405323e-32	0.0915945086094826	0.0110948094187952	7.71824763670595e-22	0.034285819597718
546	Lys	Ter	p.Lys546Ter	NA	NA	NA	NA	NA	NA
546	Lys	Thr	p.Lys546Thr	0.0413592791115481	1.35356280226311e-46	0.01839815121226	0.0958353465199226	0	-0.0402848089084975
546	Lys	Trp	p.Lys546Trp	0.0497866629546742	0	0.121507200828326	0.0279222529157034	0	0.264177273836744
546	Lys	Tyr	p.Lys546Tyr	0.0213103283586736	2.39683841262238e-07	0.109766855823084	0.122240977875398	0	0.220642640812648
546	Lys	Val	p.Lys546Val	0.0249619785723395	4.49651405941664e-07	0.0856899960471359	0.0331455972090275	0	0.15516492830746
547	Leu	Ala	p.Leu547Ala	0.0301649535485043	4.74224634523166e-30	0.120397005446295	0.0904342067077352	1.38777878078145e-17	-0.399937764421741
547	Leu	Arg	p.Leu547Arg	0.0458954007621582	4.51701824552596e-06	-1.49779883991807	0.0794329246247796	0	-0.809850743748101
547	Leu	Asn	p.Leu547Asn	0.0436218828908035	4.33680868994202e-19	-0.723895798261742	0.14143803424131	0	-0.366828131050191
547	Leu	Asp	p.Leu547Asp	0.0873420910410311	6.93889390390723e-18	-1.36298305245077	0.0636015301945755	0	-0.898500297926309
547	Leu	Cys	p.Leu547Cys	0.0364443646184812	2.19122836195296e-11	0.0550067609950634	0.0297666550892845	0	-0.389999498009497
547	Leu	Gln	p.Leu547Gln	0.0324159670406299	2.69362522796112e-15	-0.145125590662954	0.0335678258930638	0	-0.625718346734925
547	Leu	Glu	p.Leu547Glu	0.0887672121549477	0	-0.702317108547584	0.0624741721236066	6.93889390390723e-18	-0.92965155764184
547	Leu	Gly	p.Leu547Gly	0.0802411054020027	3.46944695195361e-18	0.168472372789521	0.168143403699078	2.22044604925031e-16	-0.55537289269681
547	Leu	His	p.Leu547His	0.0365883888795712	1.09190253631465e-15	-0.962543096019844	0.131906719708434	0	-0.494446186954568
547	Leu	Ile	p.Leu547Ile	0.0339035088564438	1.22420561484862e-29	-0.0224133523562898	0.207783092690226	2.22044604925031e-16	-0.132091614182412
547	Leu	Lys	p.Leu547Lys	0.0287961729227299	1.22194458879661e-06	-0.70976091255028	0.0422397191656429	0	-0.623395302310558
547	Leu	Met	p.Leu547Met	0.0508395032096506	1.32829994563623e-05	0.104033584073703	0.0882879752290448	1.38777878078145e-17	-0.291448397447404
547	Leu	Phe	p.Leu547Phe	0.025518614834339	8.64295830681709e-10	-0.208673331781312	0.101834863996201	2.77555756156289e-17	-0.272140774511343
547	Leu	Pro	p.Leu547Pro	0.0358258091606632	4.73967051414085e-15	-0.14778654265448	0.0636317418348278	0	-0.582446163956037
547	Leu	Ser	p.Leu547Ser	0.086657492588053	6.93889390390723e-18	-0.222912782801318	0.0391286088235304	0	-0.468377785620431
547	Leu	Ter	p.Leu547Ter	NA	NA	NA	NA	NA	NA
547	Leu	Thr	p.Leu547Thr	0.0672271194476452	3.46944695195361e-18	-0.515191163556718	0.145568396421757	5.55111512312578e-17	-0.129353786006369
547	Leu	Trp	p.Leu547Trp	0.0398551591510869	4.30550980455696e-28	-0.193702267296972	0.0432707016763437	0	-0.395454731689978
547	Leu	Tyr	p.Leu547Tyr	0.0717552052847825	0	-1.21502206228168	0.0550775731787155	2.08166817117217e-17	-0.248537503519645
547	Leu	Val	p.Leu547Val	NA	NA	NA	NA	NA	NA
548	Tyr	Ala	p.Tyr548Ala	0.0661611987409711	1.73472347597681e-18	0.185834890697994	0.0306111865108091	8.82134741531897e-08	-1.00655313082472
548	Tyr	Arg	p.Tyr548Arg	0.0247499026019435	5.0276490873607e-48	-0.164535795425724	0.0274143481950904	9.34533006535787e-12	-1.05481235010183
548	Tyr	Asn	p.Tyr548Asn	0.0331383022593759	3.10892358566687e-20	-0.017421543034874	0.0745467000700758	2.77555756156289e-17	-0.9376492727048
548	Tyr	Asp	p.Tyr548Asp	0.0593204554848092	3.46944695195361e-18	-0.802447108225273	0.0360376416027972	3.38964967205868e-15	-1.09135199482139
548	Tyr	Cys	p.Tyr548Cys	0.024923645522333	5.07895599901383e-07	0.40108388941524	0.0603397512896366	0	-0.661959501639223
548	Tyr	Gln	p.Tyr548Gln	0.0268495131235375	6.10430762953872e-24	-0.0117647679197001	0.106734964935104	0	-1.0318957038708
548	Tyr	Glu	p.Tyr548Glu	0.0503667543283643	6.36258170034415e-82	-0.206862425072202	0.126192788549033	2.77555756156289e-17	-1.04501370979964
548	Tyr	Gly	p.Tyr548Gly	0.0968778242196417	0	-1.36872811081072	0.0428097665195399	1.73472347597681e-18	-0.998363535626389
548	Tyr	His	p.Tyr548His	0.0271497273798493	7.17153835012657e-15	0.00235812871719074	0.185646161660349	1.66533453693773e-16	-0.724333077923901
548	Tyr	Ile	p.Tyr548Ile	0.0177302782561153	1.23981744239847e-29	0.340259754522101	0.0407681842497882	0	-0.153977373677381
548	Tyr	Leu	p.Tyr548Leu	0.105105902098985	0	0.28239952214074	0.083679131275361	0	0.0429053937370865
548	Tyr	Lys	p.Tyr548Lys	0.0292983707633438	4.86895770461439e-46	-0.1959476133307	0.061451443901826	0	-1.05065085396818
548	Tyr	Met	p.Tyr548Met	0.0314465071998626	6.50521303491303e-19	0.0573904369746522	0.0461170452415947	6.93889390390723e-18	-0.154008996129147
548	Tyr	Phe	p.Tyr548Phe	0.0296541330793346	1.560868083491e-07	-0.0551810920389006	0.0634258845928063	1.38777878078145e-17	-0.0124036665341143
548	Tyr	Pro	p.Tyr548Pro	0.069561268791333	1.31318567131444e-15	-1.71153219259336	0.0319750455801094	2.62598085637444e-11	-1.00684078179951
548	Tyr	Ser	p.Tyr548Ser	0.0389474635237771	4.33680868994202e-19	-0.0466075116351417	0.0200424328690328	2.99905565064149e-08	-1.04543196908534
548	Tyr	Ter	p.Tyr548Ter	NA	NA	NA	NA	NA	NA
548	Tyr	Thr	p.Tyr548Thr	0.0694366873727176	0	0.17938332971551	0.0243559252801163	1.834586771054e-07	-1.05572884348847
548	Tyr	Trp	p.Tyr548Trp	0.0280267266820542	9.10469912005753e-50	-0.0403714794576457	0.0768795634421518	2.77555756156289e-17	0.172790788332937
548	Tyr	Val	p.Tyr548Val	0.0265586307293621	5.51785970690722e-08	0.350896454435746	0.0631201288059279	0	-0.118466004859158
549	Leu	Ala	p.Leu549Ala	0.0738380918104122	6.93889390390723e-18	0.0599043149728122	0.0673986330730692	0	-0.341926530568509
549	Leu	Arg	p.Leu549Arg	0.0223261296853599	2.08433970902855e-51	-0.00200782893250669	0.0918954795216905	1.38777878078145e-17	-0.71047072991296
549	Leu	Asn	p.Leu549Asn	0.0284962141168887	3.09295703168743e-40	-0.0351158014323288	0.0446760548520998	0	-1.07760082539996
549	Leu	Asp	p.Leu549Asp	0.0421941946013927	2.08166817117217e-17	-0.739832631754986	0.0656364001421435	0	-1.03439709316874
549	Leu	Cys	p.Leu549Cys	0.0483600447962019	8.67361737988404e-19	0.105525291295551	0.0681554986288573	0	-0.332353948984098
549	Leu	Gln	p.Leu549Gln	0.0514275823550561	0	0.0516676662821961	0.0989065535211626	0	-0.907261403203299
549	Leu	Glu	p.Leu549Glu	0.0229001581980449	1.20104409421805e-53	0.0614002620087875	0.0655577976415108	0	-1.08725584671126
549	Leu	Gly	p.Leu549Gly	0.0489973280988333	6.03306337179643e-12	0.0857508883046587	0.127393794994659	0	-0.549941983559906
549	Leu	His	p.Leu549His	0.0378470814989451	1.86078208396583e-16	0.0853725311542143	0.0362797649379485	1.01378659638608e-07	-1.12839151075292
549	Leu	Ile	p.Leu549Ile	0.0468361578197822	0	-0.0358714807589396	0.0520608498315358	0	-0.291752772483283
549	Leu	Lys	p.Leu549Lys	0.113610274325208	1.38777878078145e-17	-0.135661783847091	0.139934227348108	1.11022302462516e-16	-0.665439111193806
549	Leu	Met	p.Leu549Met	0.034431988269774	2.92056641457844e-11	-0.0193652562552322	0.102961259006967	0	-0.0999769194311397
549	Leu	Phe	p.Leu549Phe	0.0469544204824369	6.22897120743305e-29	0.0570944337964278	0.141356691012632	5.55111512312578e-17	-0.375495982912017
549	Leu	Pro	p.Leu549Pro	0.0396945832641217	6.50406974134947e-21	-1.21372506165621	0.0585408200467081	2.08166817117217e-17	-1.02193551751863
549	Leu	Ser	p.Leu549Ser	0.0285616116448961	4.02946551358816e-22	0.188899180177757	0.0232980775015827	3.1279391410257e-42	-0.949874457851288
549	Leu	Ter	p.Leu549Ter	NA	NA	NA	NA	NA	NA
549	Leu	Thr	p.Leu549Thr	0.0284231068898143	1.48895692358769e-08	0.151163715196697	0.0284644330619962	2.27022740884042e-12	-1.05500600054249
549	Leu	Trp	p.Leu549Trp	0.0263929567237782	1.40608863903035e-16	-0.0195865076116957	0.0346940271650872	0	-0.385732749745526
549	Leu	Tyr	p.Leu549Tyr	0.0420118012938222	4.82488615033416e-13	-0.00061368639795559	0.0943506189457075	6.93889390390723e-17	-0.43058482755896
549	Leu	Val	p.Leu549Val	0.043357940889348	1.0324640448145e-14	0.00508329312480024	0.118904242434843	5.55111512312578e-17	-0.542081457807557
550	Leu	Ala	p.Leu550Ala	0.0388878551825462	4.2096761059679e-10	0.110361325269983	0.102521468795146	0	-0.500661148623894
550	Leu	Arg	p.Leu550Arg	0.0411826268094752	3.73026373931746e-34	-1.61879420140848	0.0468462701389402	1.04083408558608e-17	-1.004365090006
550	Leu	Asn	p.Leu550Asn	0.0427294050250691	9.18740469335946e-10	-0.10181924302606	0.096953185849732	0	-0.964165678600006
550	Leu	Asp	p.Leu550Asp	0.0538051967542216	6.73717844930173e-15	-1.18357931664146	0.0592514030846573	0	-1.04967021677403
550	Leu	Cys	p.Leu550Cys	0.0326425329233484	8.64636356019611e-12	0.00638596482986178	0.0777159856235689	0	-0.0737913496237399
550	Leu	Gln	p.Leu550Gln	0.050000260836708	4.94650465262228e-52	-0.181257296194894	0.0446357092001634	4.63736576868746e-39	-1.1559883964319
550	Leu	Glu	p.Leu550Glu	0.0300383738703589	1.01243737657818e-11	-0.524428207526402	0.0635904241531837	2.08166817117217e-17	-1.04493379070477
550	Leu	Gly	p.Leu550Gly	0.0549484464324709	0	-0.347317599908345	0.0597756283318125	6.93889390390723e-18	-1.05041088949152
550	Leu	His	p.Leu550His	0.0287649723526118	1.98764182196554e-13	0.130591850261592	0.0608115141680565	1.38777878078145e-17	-1.05338875578112
550	Leu	Ile	p.Leu550Ile	0.0798290411681883	6.93889390390723e-18	0.0273758165181813	0.0521662066578578	0	-0.0776826733063841
550	Leu	Lys	p.Leu550Lys	0.0835140044219924	0	-0.652996840818076	0.141553241197823	5.55111512312578e-17	-0.972607669874215
550	Leu	Met	p.Leu550Met	0.0395752832536139	2.50280778719764e-17	-0.00688396151556171	0.164467272739785	1.11022302462516e-16	-0.118665973161143
550	Leu	Phe	p.Leu550Phe	0.0432282961587344	2.77397545905833e-09	0.0734499515840025	0.150594595880331	5.55111512312578e-17	0.0279270148033721
550	Leu	Pro	p.Leu550Pro	0.17189751023971	2.08166817117217e-17	-1.51232237438661	0.0733692424261958	1.6396016488951e-11	-1.09835839224065
550	Leu	Ser	p.Leu550Ser	0.0473864343385315	0	0.0605422597230966	0.0996275022535933	0	-0.90905642066743
550	Leu	Ter	p.Leu550Ter	NA	NA	NA	NA	NA	NA
550	Leu	Thr	p.Leu550Thr	0.0255730877015176	1.71112113624999e-41	0.0628518002699523	0.0265412850645382	8.67361737988404e-19	-0.207989257733136
550	Leu	Trp	p.Leu550Trp	0.0415209681185242	1.33451097828613e-10	0.087149602188152	0.088701423348425	0	-0.532314187511523
550	Leu	Tyr	p.Leu550Tyr	0.0356138448922099	8.81198227278818e-27	0.0603698128582732	0.0552322025514187	0	-0.585142839831955
550	Leu	Val	p.Leu550Val	0.0362413096305637	6.34094391577245e-11	0.00326431170704661	0.0593529332103356	0	-0.140518618129852
551	Asn	Ala	p.Asn551Ala	0.0747974610456594	0	-0.172391869716399	0.0432308990548143	0	-1.04073994497879
551	Asn	Arg	p.Asn551Arg	0.052786041182208	1.16226472890446e-16	-0.267158764373042	0.0292802002638223	2.1557547014331e-13	-1.04926913651845
551	Asn	Asp	p.Asn551Asp	0.0297524964305207	2.29802974005939e-32	-0.018579470402626	0.0953030877449609	2.77555756156289e-17	0.193689066689663
551	Asn	Cys	p.Asn551Cys	0.0216208116056686	8.09612722197199e-19	0.125211822322924	0.0722606414002194	0	-0.304438515625094
551	Asn	Gln	p.Asn551Gln	0.0341435048396832	9.39552255441178e-14	0.159356723190428	0.0602155694722529	1.38777878078145e-17	-0.948230577084166
551	Asn	Glu	p.Asn551Glu	0.0295710165488863	1.09497863771597e-16	0.061092447884247	0.119458977204322	5.55111512312578e-17	-0.530302274918513
551	Asn	Gly	p.Asn551Gly	0.0306615730059247	2.19481550989276e-14	-0.06350541892418	0.0201336031980529	1.05355736112729e-33	-1.0124408634572
551	Asn	His	p.Asn551His	0.0362906342829108	3.25096276981851e-09	0.0710764622474865	0.100751916313199	0	-0.169879788815401
551	Asn	Ile	p.Asn551Ile	0.0562904810878736	2.38470184795699e-30	-1.72736758255017	0.0287991456097211	1.40379608411148e-78	-0.987023396474573
551	Asn	Leu	p.Asn551Leu	0.0398888050136224	1.65772777847666e-06	-1.44516300887254	0.0401622082178031	3.46944695195361e-18	-1.0819497326445
551	Asn	Lys	p.Asn551Lys	0.0270591575701023	1.32195699698159e-16	-0.140115115513661	0.0244186946314844	7.38424988920051e-08	-0.988934742083347
551	Asn	Met	p.Asn551Met	0.0725075201230683	2.77555756156289e-17	-0.670618077202276	0.034991002910034	2.28604228122249e-06	-1.01416703984984
551	Asn	Phe	p.Asn551Phe	0.0368033651776736	4.38234518118641e-15	-0.98281849159286	0.0284056928347018	0	-1.01636055895604
551	Asn	Pro	p.Asn551Pro	0.0556065939941889	7.21558229832553e-15	-0.0133606012574203	0.047683187699291	8.84708972748172e-17	-1.02260454628004
551	Asn	Ser	p.Asn551Ser	0.0293259686228687	1.17165751157156e-09	0.0906273621013145	0.0724886792672451	0	-0.0200183759679642
551	Asn	Thr	p.Asn551Thr	0.0780898594718106	0	-1.30444960522851	0.0720768527955278	1.38777878078145e-17	-1.00629899874317
551	Asn	Trp	p.Asn551Trp	0.0949087513293441	0	-1.2802749335629	0.0338003563820308	1.30628245384267e-05	-1.07226833461396
551	Asn	Tyr	p.Asn551Tyr	0.0445777829117172	1.44022949737801e-60	-0.296764608706879	0.0363996832231684	3.47952066657222e-12	-0.894556971289947
551	Asn	Val	p.Asn551Val	0.070875811376017	0	-1.73946785343322	0.0229741905108454	5.40953323844419e-13	-1.03976443804167
552	Thr	Ala	p.Thr552Ala	0.041977936391126	0	-0.17118860595421	0.0581954631629856	0	-0.990449444454483
552	Thr	Arg	p.Thr552Arg	0.0963941821512312	1.72969091173445e-91	-1.84464533144974	0.0548459916389629	3.29298255330457e-11	-1.05598049795898
552	Thr	Asn	p.Thr552Asn	0.033051363491318	1.09673886037782e-15	0.0989828014257148	0.0735226980543601	0	-0.854878726985118
552	Thr	Asp	p.Thr552Asp	0.0519128034445442	2.71081017773963e-33	-1.65174061488223	0.0259187493126443	6.69287205523248e-06	-1.01433665591141
552	Thr	Cys	p.Thr552Cys	0.0284464481252204	1.73220221605297e-23	-0.123309586547378	0.0273744186061029	4.00974641533072e-06	-1.09115371231007
552	Thr	Gln	p.Thr552Gln	0.0426049303467911	7.32628377062508e-23	-0.501561775924911	0.0465371722232595	2.77555756156289e-17	-0.909693277957446
552	Thr	Glu	p.Thr552Glu	0.0516704660329354	1.52627528989166e-09	-1.45768376915775	0.0493886289777594	6.93889390390723e-18	-1.00052089004673
552	Thr	Gly	p.Thr552Gly	0.0970180497118913	0	-0.299063627890319	0.0384657047041812	1.72859296321271e-12	-1.04321993195505
552	Thr	His	p.Thr552His	0.036881619991046	2.96990682182404e-23	-0.28326466846183	0.0314018685734587	7.82442551540482e-78	-1.08504384024076
552	Thr	Ile	p.Thr552Ile	0.0492066929199292	8.67361737988404e-19	0.137404484345811	0.0235523973807042	1.00230576474329e-21	-1.03974168934936
552	Thr	Leu	p.Thr552Leu	0.0292597005834516	4.31290731007797e-35	-0.0844106491232495	0.0312590832856978	1.44923543651809e-11	-0.976349433090816
552	Thr	Lys	p.Thr552Lys	0.0927807857833218	3.46944695195361e-18	-1.5901532461959	0.0268681653656804	1.15223487911418e-20	-0.995101375334062
552	Thr	Met	p.Thr552Met	0.0831293363799592	3.46944695195361e-18	0.549786659953931	0.0751435134048177	0	-1.10359447879656
552	Thr	Phe	p.Thr552Phe	0.0256351395308212	3.72530455113905e-17	-0.34173372110778	0.0668181543522966	2.08166817117217e-17	-0.974345919091972
552	Thr	Pro	p.Thr552Pro	0.114838241258246	1.38777878078145e-17	-1.56027125295676	0.036944428193064	0	-1.00627379428128
552	Thr	Ser	p.Thr552Ser	0.0280087738432982	5.87049151782602e-14	0.0470871212607298	0.0486042372804398	6.93889390390723e-18	-0.100773619786171
552	Thr	Trp	p.Thr552Trp	0.0486415512651786	4.38587323704891e-25	-1.35512688027863	0.0513958423203821	1.04083408558608e-17	-1.08307802895389
552	Thr	Tyr	p.Thr552Tyr	0.0278317851110762	1.94898890600393e-49	-0.182442592375644	0.0674670377849631	0	-0.986768943638875
552	Thr	Val	p.Thr552Val	0.0421785280838335	0	0.0565679378254822	0.0696376531970897	1.38777878078145e-17	-1.05158726859397
553	Thr	Ala	p.Thr553Ala	0.0455602777028182	1.09496246100192e-23	0.0594634735398835	0.138125336088078	0	-0.406519160019445
553	Thr	Arg	p.Thr553Arg	0.0292459001470227	2.60398638481973e-08	0.103063042642505	0.0686758877540339	1.38777878078145e-17	-0.534626868672464
553	Thr	Asn	p.Thr553Asn	0.0547702731064999	0	0.0760940082927246	0.129725068855737	0	-0.419112502823598
553	Thr	Asp	p.Thr553Asp	0.0401355910238745	1.30104260698261e-18	0.153578326869445	0.104456167574129	2.77555756156289e-17	-1.04695335577658
553	Thr	Cys	p.Thr553Cys	0.0541758984754992	1.34059924363725e-19	0.165540296163654	0.121461336042137	2.77555756156289e-17	-0.586037635317191
553	Thr	Gln	p.Thr553Gln	0.0401766246661427	7.59407094714497e-13	0.0456156595940742	0.101516889571335	0	-0.148099525802862
553	Thr	Glu	p.Thr553Glu	0.032534668722496	6.13388947323358e-28	-0.0130519235388664	0.0769995751938326	1.38777878078145e-17	-0.103315800655693
553	Thr	Gly	p.Thr553Gly	0.0588787948213971	6.54536172679582e-75	0.0409567830510154	0.120813660835144	0	-0.209302082482107
553	Thr	His	p.Thr553His	0.0253669524028625	2.05644754722117e-78	0.0436296242952203	0.0473333563410312	0	-0.373257210541682
553	Thr	Ile	p.Thr553Ile	0.0601754978504528	7.59808882477842e-16	0.0633215443606202	0.0652399874295579	0	-0.825958545929826
553	Thr	Leu	p.Thr553Leu	0.0596927238666013	8.05429301015091e-08	0.322184265654743	0.0967910008940014	0	-1.023796307692
553	Thr	Lys	p.Thr553Lys	0.0267655467628636	1.54341317534805e-21	0.125737216678157	0.0548447521778976	1.38777878078145e-17	-0.855447159156836
553	Thr	Met	p.Thr553Met	0.0335318805145867	3.35475707941946e-06	-0.00191622045927741	0.0626343623375919	0	-0.466432008640374
553	Thr	Phe	p.Thr553Phe	0.0420623092956702	3.42607886505419e-17	0.0428980228010128	0.0239584736091755	1.79105584828278e-24	-0.897396461320492
553	Thr	Pro	p.Thr553Pro	0.0365673760298523	7.7037391223167e-12	0.13660456647999	0.0225248090885199	6.52303802061186e-09	-0.909186267968409
553	Thr	Ser	p.Thr553Ser	NA	NA	NA	NA	NA	NA
553	Thr	Trp	p.Thr553Trp	0.0384549688409359	9.29521603237297e-72	0.0631565524667365	0.0999010204131263	2.77555756156289e-17	-0.68068920763195
553	Thr	Tyr	p.Thr553Tyr	0.0740203469919113	1.73472347597681e-18	0.219206520780219	0.11197209471144	5.55111512312578e-17	-0.791278835965312
553	Thr	Val	p.Thr553Val	0.0304798714176175	3.05100531123277e-59	0.0909830371285465	0.108019898333761	0	-0.901562677828636
554	Lys	Ala	p.Lys554Ala	0.0582623767239577	1.89274042780671e-05	0.160781005375137	0.223420073956792	1.11022302462516e-16	-0.299021647870672
554	Lys	Arg	p.Lys554Arg	0.0267287587895727	1.42300041440284e-08	0.0602468828195343	0.0871883679687204	4.16333634234434e-17	0.0523280460330084
554	Lys	Asn	p.Lys554Asn	0.0494714755036727	6.26024358388665e-65	0.00994886112663673	0.0454852374969964	3.46944695195361e-18	-0.141601656005234
554	Lys	Asp	p.Lys554Asp	0.0382352505863683	5.53940573966294e-15	0.159547462604074	0.0142616943396781	3.94988544185065e-31	-0.342747074403343
554	Lys	Cys	p.Lys554Cys	0.0267545642037247	1.63702250792448e-12	0.0879698349439148	0.0397677658060428	0	-0.0924080686476652
554	Lys	Gln	p.Lys554Gln	0.0357560704163609	9.53200276300687e-07	0.0721584750623217	0.0872581370817147	0	-0.050847657135938
554	Lys	Glu	p.Lys554Glu	0.0213309956844078	1.9069043500044e-08	0.103218005733156	0.0285933891063606	0	-0.0872537895996202
554	Lys	Gly	p.Lys554Gly	0.0306234998540921	2.00891699301311e-07	0.056609292690605	0.153405096589222	5.55111512312578e-17	-0.0211159543725531
554	Lys	His	p.Lys554His	0.0349122519751339	1.67891905896291e-31	0.0389384693809825	0.127677105349426	2.77555756156289e-17	-0.161559212461685
554	Lys	Ile	p.Lys554Ile	0.0457268423120655	0	0.0210348523703308	0.0295427057367967	0	-0.0860814337488515
554	Lys	Leu	p.Lys554Leu	0.0355630639737916	1.29618754965422e-13	0.0838265548265119	0.0569692199420812	0	-0.0528796498033616
554	Lys	Met	p.Lys554Met	0.0379615636325192	2.21545067568983e-14	0.0415100586883344	0.106953881978533	0	-0.0621521478890976
554	Lys	Phe	p.Lys554Phe	0.0442744387899485	8.70500346086944e-77	0.241082944877347	0.0816597335248575	2.77555756156289e-17	-0.158104487415118
554	Lys	Pro	p.Lys554Pro	0.0396402761246092	1.24772068351885e-61	0.0682219484806956	0.0841871140278856	2.77555756156289e-17	-1.04290859274092
554	Lys	Ser	p.Lys554Ser	0.0277122542049741	6.77144732347384e-99	0.0571241988722626	0.053530861327099	6.93889390390723e-18	-0.10476489355293
554	Lys	Ter	p.Lys554Ter	NA	NA	NA	NA	NA	NA
554	Lys	Thr	p.Lys554Thr	0.102718012564083	1.04083408558608e-17	-0.0497743549117177	0.127057525691211	2.77555756156289e-17	-0.143220637576909
554	Lys	Trp	p.Lys554Trp	0.0265221944848623	1.45729230083567e-17	0.284609972463909	0.11556000381195	0	-0.86934963739547
554	Lys	Tyr	p.Lys554Tyr	0.0641582175228271	0	0.0839885752499597	0.0936672816986911	2.77555756156289e-17	-0.343707356919622
554	Lys	Val	p.Lys554Val	0.0329353374976618	1.10003602177317e-47	0.0396862777901568	0.0851616751591169	0	-0.0434069204048166
555	Leu	Ala	p.Leu555Ala	0.0398474127084976	1.49449267354085e-41	0.0599653324439057	0.110223031624105	2.77555756156289e-17	-0.979791894115469
555	Leu	Arg	p.Leu555Arg	0.0693451445286063	2.94906004054234e-06	-1.61493738256684	0.0339280586719588	1.9584022420098e-51	-1.08418983414629
555	Leu	Asn	p.Leu555Asn	0.0616413635564204	2.60208521396521e-18	-0.761415974376092	0.12232493357579	0	-0.898403931259673
555	Leu	Asp	p.Leu555Asp	0.0513145693720023	7.61992188872699e-08	-1.71023791695053	0.0428147935617161	5.20417042793042e-18	-1.06123079992957
555	Leu	Cys	p.Leu555Cys	0.0341010842930326	1.01115682331359e-75	0.0258072871645215	0.0703559167931961	1.38777878078145e-17	-0.824805452907
555	Leu	Gln	p.Leu555Gln	0.0413422655549161	1.24527547298498e-06	-0.762853837880159	0.0652208739946406	6.93889390390723e-18	-1.06069050531431
555	Leu	Glu	p.Leu555Glu	0.0526324484121889	4.48239485512297e-38	-1.47765621958896	0.0695751983534839	1.38777878078145e-17	-1.07436711359458
555	Leu	Gly	p.Leu555Gly	0.0664714339271657	2.03815235211446e-32	-1.40057298579217	0.0546941076864035	1.73912967360579e-13	-1.00665935754765
555	Leu	His	p.Leu555His	0.0477959584577816	8.02309607639273e-17	0.0437842579557796	0.0299731119839792	5.60386147937023e-17	-1.02411107277979
555	Leu	Ile	p.Leu555Ile	0.0342472271994891	3.06564129472905e-20	-0.0504568138919083	0.107096628713011	5.55111512312578e-17	-0.219798692506157
555	Leu	Lys	p.Leu555Lys	0.132424100765047	2.4459601011273e-15	-1.44642444977659	0.0593890873142481	9.78874149472452e-92	-1.05184264125903
555	Leu	Met	p.Leu555Met	0.042784536215171	3.94226428194686e-10	0.104793452675867	0.184198996776027	5.55111512312578e-17	-0.349474653257551
555	Leu	Phe	p.Leu555Phe	0.114158643630047	6.93889390390723e-18	0.193094360930126	0.0297799120736267	1.11784359112937e-10	-0.437131418813327
555	Leu	Pro	p.Leu555Pro	0.0768557881730468	7.48794371073329e-07	-1.78493590129729	0.0368662048230069	1.38416979635937e-07	-1.05270085357539
555	Leu	Ser	p.Leu555Ser	0.0336898253432195	1.11688419540738e-36	-0.626215553031783	0.0451810781445039	0	-0.985856758476686
555	Leu	Ter	p.Leu555Ter	NA	NA	NA	NA	NA	NA
555	Leu	Thr	p.Leu555Thr	0.0505423161913319	5.57004728509341e-27	-0.0966667738546905	0.0691451397764989	5.78634362646824e-14	-1.08982978810818
555	Leu	Trp	p.Leu555Trp	0.0373227084696722	1.22233180179128e-08	0.197724536613828	0.0423575503578855	0	-0.410313538347373
555	Leu	Tyr	p.Leu555Tyr	0.0318329493275788	2.02287069648866e-19	0.095582061937207	0.088240445092692	0	-0.970122393072263
555	Leu	Val	p.Leu555Val	0.0337018187584139	7.72969619065521e-38	0.0169365876012444	0.0806139822493617	1.38777878078145e-17	-0.294801406346986
556	Ser	Leu	p.Ser556Leu	NA	NA	NA	NA	NA	NA
556	Ser	Pro	p.Ser556Pro	NA	NA	NA	NA	NA	NA
556	Ser	Ter	p.Ser556Ter	NA	NA	NA	NA	NA	NA
556	Ser	Thr	p.Ser556Thr	NA	NA	NA	NA	NA	NA
557	Glu	Ala	p.Glu557Ala	0.0384417339832018	1.5217487504708e-97	0.0795196449221124	0.025606062059279	5.53376788836601e-16	-0.160920058035519
557	Glu	Arg	p.Glu557Arg	0.0639533863887271	0	0.0298905170209194	0.0223630298640837	4.79343127690601e-14	-0.3466194377503
557	Glu	Asn	p.Glu557Asn	0.0354350484522865	4.99022793573611e-11	0.0123045421273952	0.0556543115245402	2.08166817117217e-17	-0.30638101486584
557	Glu	Asp	p.Glu557Asp	0.0250623136519784	1.77488987877518e-12	0.00408365007350227	0.165786908910201	1.11022302462516e-16	-0.437897798669985
557	Glu	Cys	p.Glu557Cys	0.0302230312432146	1.92810677383525e-11	-0.0398345800752858	0.0728910842920741	1.38777878078145e-17	-0.246231408761026
557	Glu	Gln	p.Glu557Gln	0.0449933983246441	1.51320426307699e-21	-0.0479311269425375	0.0712285728631901	0	0.0260434863257764
557	Glu	Gly	p.Glu557Gly	0.0559943428089083	0	0.0233637835092875	0.106885522411123	0	-0.66010948536554
557	Glu	His	p.Glu557His	0.0273354638831753	7.18925155140735e-12	-0.0862138617315805	0.0969700273826297	5.55111512312578e-17	-0.0453552508647915
557	Glu	Ile	p.Glu557Ile	0.0479057284883806	8.67361737988404e-19	0.042208584813548	0.0583869627472036	0	-0.709790964030318
557	Glu	Leu	p.Glu557Leu	0.0294798602731882	3.50313365674233e-32	-0.00978112753174607	0.222537858218434	1.11022302462516e-16	-0.420034600750367
557	Glu	Lys	p.Glu557Lys	0.045972192590833	9.11478054491099e-12	0.0165754589954874	0.0896540366130668	0	-0.286043715532424
557	Glu	Met	p.Glu557Met	0.0292122320721644	2.38942588965111e-15	-0.00853131190827881	0.0317461739353236	0	-0.220703402258567
557	Glu	Phe	p.Glu557Phe	0.0269299840347933	1.74483918152714e-36	-0.0918866026060796	0.0478608703075547	3.46944695195361e-18	-0.264730032500518
557	Glu	Pro	p.Glu557Pro	0.0634971227844909	1.4275941305833e-09	-1.69082431529327	0.0661702535919014	0	-0.978386952866489
557	Glu	Ser	p.Glu557Ser	0.0236744470153078	1.65779938769823e-15	0.0312014003377847	0.011791815267684	8.35870394521664e-55	-0.194066760159811
557	Glu	Ter	p.Glu557Ter	NA	NA	NA	NA	NA	NA
557	Glu	Thr	p.Glu557Thr	0.0226103947082378	3.33244169290655e-10	0.0292292121698536	0.0481742995974212	0	-0.281707640469979
557	Glu	Trp	p.Glu557Trp	0.0388575481257795	6.61814117739436e-07	0.0901900923665317	0.101388556328349	2.77555756156289e-17	-0.392283774417499
557	Glu	Tyr	p.Glu557Tyr	0.0230123609217936	2.08217528150024e-12	-0.0671158312864863	0.0504844388385243	0	-0.043905014716583
557	Glu	Val	p.Glu557Val	0.036361442412384	0	0.0176063831474458	0.10281385004305	2.77555756156289e-17	-0.457237359999812
558	Glu	Ala	p.Glu558Ala	0.0330655631890356	5.10210647148185e-06	0.0677260277176359	0.0152180083629512	9.06352553024705e-09	0.0277248584120568
558	Glu	Arg	p.Glu558Arg	0.036620953523317	5.28721492238857e-09	-0.0449562502656212	0.10123185720944	0	-0.351038034839211
558	Glu	Asn	p.Glu558Asn	0.0351930232533109	1.61013666682516e-13	0.0703236129166588	0.16670867042805	0	-0.39142893422058
558	Glu	Asp	p.Glu558Asp	0.022325020040053	8.53570039958285e-27	0.175710168910341	0.0250526459604741	0	-0.826792522692844
558	Glu	Cys	p.Glu558Cys	0.0262346694415337	1.39624148325854e-60	0.0109864398056637	0.0724274646619704	0	0.041030972675648
558	Glu	Gln	p.Glu558Gln	0.0412393520450167	2.733761522052e-13	-0.12223867383419	0.0198634100506321	1.00036219128388e-19	-0.101838466418107
558	Glu	Gly	p.Glu558Gly	0.0272036767588817	3.59852276731262e-76	0.0708740895551325	0.0303727359819424	6.93889390390723e-18	-0.89427950877061
558	Glu	His	p.Glu558His	0.0334762232343446	4.30808950460052e-09	0.0379040356808338	0.0225598006583522	0	0.0177016056841201
558	Glu	Ile	p.Glu558Ile	0.0280455129986882	1.75052252470712e-08	0.00978906096963354	0.0350463132812808	3.46944695195361e-18	-0.248080378438571
558	Glu	Leu	p.Glu558Leu	0.0358475866525351	1.48173913010023e-07	-0.0149301299029828	0.0998908671384075	2.77555756156289e-17	-0.510220966230246
558	Glu	Lys	p.Glu558Lys	0.0415842563854565	1.15660769516048e-14	0.408182793496736	0.10582581960357	0	-0.63080434794034
558	Glu	Met	p.Glu558Met	0.0293831169840121	5.89756238246888e-52	0.00650771287120934	0.108873915742231	0	-0.239568035677897
558	Glu	Phe	p.Glu558Phe	0.0321345011353699	5.67131822146604e-29	0.086027064086614	0.0892428701237173	0	-0.41688757109009
558	Glu	Pro	p.Glu558Pro	0.109294663716938	0	-1.58026265986783	0.0364912834033074	7.77893566260868e-50	-1.07857833042285
558	Glu	Ser	p.Glu558Ser	0.0319009882470348	1.23612058089417e-14	0.0406307207392683	0.081595540130888	2.77555756156289e-17	-0.0716100482922671
558	Glu	Ter	p.Glu558Ter	NA	NA	NA	NA	NA	NA
558	Glu	Thr	p.Glu558Thr	0.0320192778139535	2.03205803327713e-53	-0.000716147954108112	0.0981776273451817	0	-0.127006676573242
558	Glu	Trp	p.Glu558Trp	0.0277370958318975	6.340215708507e-27	0.130750381844828	0.0599011828697599	6.93889390390723e-18	-0.741284890148637
558	Glu	Tyr	p.Glu558Tyr	0.0311354404992441	4.15311380242849e-09	0.0757583698702113	0.0872164091307752	0	-0.244663643129892
558	Glu	Val	p.Glu558Val	0.04404730908093	1.0305671536174e-06	0.020374411574493	0.0800670128808118	0	-0.22582110369077
559	Leu	Phe	p.Leu559Phe	NA	NA	NA	NA	NA	NA
559	Leu	Ser	p.Leu559Ser	NA	NA	NA	NA	NA	NA
559	Leu	Ter	p.Leu559Ter	NA	NA	NA	NA	NA	NA
560	Phe	Ile	p.Phe560Ile	NA	NA	NA	NA	NA	NA
560	Phe	Leu	p.Phe560Leu	NA	NA	NA	NA	NA	NA
560	Phe	Ser	p.Phe560Ser	NA	NA	NA	NA	NA	NA
560	Phe	Tyr	p.Phe560Tyr	NA	NA	NA	NA	NA	NA
560	Phe	Val	p.Phe560Val	NA	NA	NA	NA	NA	NA
561	Tyr	Ala	p.Tyr561Ala	0.0523202971542493	1.11681497383387e-14	0.122247033007248	0.113862505648316	0	-0.891706535395562
561	Tyr	Arg	p.Tyr561Arg	0.0548978012145985	3.46944695195361e-18	-0.0708145688315021	0.0749414385533648	1.38777878078145e-17	0.0909586258605175
561	Tyr	Asn	p.Tyr561Asn	0.026740828627848	1.91515886416385e-06	0.226338394001089	0.0992044594701363	0	-0.685905651994998
561	Tyr	Asp	p.Tyr561Asp	0.0461359768098954	3.40685862214936e-06	-0.407735212616223	0.0532284764692021	0	-1.08826045511214
561	Tyr	Cys	p.Tyr561Cys	0.0590211613706728	0	0.125697728256516	0.0282899229048608	6.03752462939065e-08	-0.817242493006098
561	Tyr	Gln	p.Tyr561Gln	0.0405640144838011	3.11117801012552e-06	0.181533275805523	0.118711529134694	5.55111512312578e-17	-0.790231529966776
561	Tyr	Glu	p.Tyr561Glu	0.0271646534358565	9.31324120076116e-53	0.121044366170756	0.0232200244089099	1.06065480331174e-05	-0.944083501374905
561	Tyr	Gly	p.Tyr561Gly	0.0286265997271749	3.94770184404812e-06	0.101620205590059	0.0932397578950557	0	-0.919537242550554
561	Tyr	His	p.Tyr561His	0.0256889556879062	1.79376743818759e-10	0.15466975221091	0.113108790114439	0	-0.448935324460096
561	Tyr	Ile	p.Tyr561Ile	0.0511323567918614	1.96742994845577e-16	-0.222391951747756	0.0872090114384799	0	-0.961040775378302
561	Tyr	Leu	p.Tyr561Leu	0.0374965865998503	4.33680868994202e-19	0.127236374712526	0.0665074633733237	3.46944695195361e-17	-0.937087322694718
561	Tyr	Lys	p.Tyr561Lys	0.0203278364736847	8.92170927897782e-25	-0.03113880793441	0.04294813633412	0	-0.115926856350307
561	Tyr	Met	p.Tyr561Met	0.0368060497806237	5.14677017168913e-08	0.0676021813793986	0.0313088869755593	8.95549220009279e-13	-1.02081455857692
561	Tyr	Phe	p.Tyr561Phe	0.0465456695009023	8.67361737988404e-19	0.012519984297147	0.052677232478277	0	-0.0644385353202092
561	Tyr	Pro	p.Tyr561Pro	0.0501085858959277	4.56345714289902e-08	-1.64089316554744	0.0409607098694967	6.93889390390723e-18	-1.06592676098137
561	Tyr	Ser	p.Tyr561Ser	0.0340089404204154	3.14889407410307e-08	0.136573363589045	0.0249897289125951	3.44429653465245e-68	-0.964035910249643
561	Tyr	Ter	p.Tyr561Ter	NA	NA	NA	NA	NA	NA
561	Tyr	Thr	p.Tyr561Thr	0.0366315195386206	0	0.131916591188032	0.0670237791275975	0	-0.983389145834041
561	Tyr	Trp	p.Tyr561Trp	0.025423888570502	4.5569845288496e-41	0.121002267279558	0.123744889491989	2.77555756156289e-17	-0.496745390959201
561	Tyr	Val	p.Tyr561Val	0.0319959473481298	1.59153365231182e-14	-0.211881387311838	0.0641156085513108	1.38777878078145e-17	-0.969441571548709
562	Gln	Ala	p.Gln562Ala	0.0487614415291601	0	0.160836458260668	0.0553186907080036	6.93889390390723e-18	-1.10126815663448
562	Gln	Arg	p.Gln562Arg	0.0409326523657346	3.33283314141175e-13	0.0559089109485858	0.0446104933449615	3.46944695195361e-18	-0.955697312495819
562	Gln	Asn	p.Gln562Asn	0.0204456778819448	2.59040174293429e-10	0.186005827984433	0.0401242865896172	6.93889390390723e-18	-1.04721056215151
562	Gln	Asp	p.Gln562Asp	0.0278464946092249	3.02581071283451e-08	0.177395074639899	0.0464105809000368	0	-1.05295252410968
562	Gln	Cys	p.Gln562Cys	0.0479437803852004	8.67361737988404e-19	0.0121238876840756	0.0704290950875799	0	-1.01963450303318
562	Gln	Glu	p.Gln562Glu	0.0424105413161466	1.10922939449832e-11	0.151178628816391	0.106766972371987	0	-0.85516531995053
562	Gln	Gly	p.Gln562Gly	0.022769677534274	9.42679846800334e-09	0.194252731428344	0.0793635838057118	0	-1.10637031599547
562	Gln	His	p.Gln562His	0.0236144361003984	9.28319197527584e-44	0.276759859840926	0.0207569052370865	3.93370010689542e-12	-1.02265283034476
562	Gln	Ile	p.Gln562Ile	NA	NA	NA	NA	NA	NA
562	Gln	Leu	p.Gln562Leu	0.0922280653466187	0	0.237466353801363	0.0649699548697833	0	-0.992745215257551
562	Gln	Lys	p.Gln562Lys	0.0222325498029627	1.34617783964656e-13	0.03190964115128	0.0490272227099592	0	-1.00690213177117
562	Gln	Met	p.Gln562Met	0.0342698229110991	1.22426372378827e-10	0.39007988738223	0.0591808962381256	6.93889390390723e-18	-0.970915283139014
562	Gln	Phe	p.Gln562Phe	0.0273285963607919	1.54595753202942e-07	-0.157905584559107	0.0379674172748721	3.46944695195361e-17	-1.13022710169895
562	Gln	Pro	p.Gln562Pro	0.0510292923874912	1.07108485655255e-16	-1.57083582540791	0.0472784965066059	0	-1.02056888786322
562	Gln	Ser	p.Gln562Ser	0.0233493746694302	2.82423335052315e-37	0.15858510329564	0.0565054925511357	0	-0.991154130798093
562	Gln	Ter	p.Gln562Ter	NA	NA	NA	NA	NA	NA
562	Gln	Thr	p.Gln562Thr	0.0298300961954498	3.12677817057428e-27	0.0588483196050084	0.0274104234081587	3.32534675309246e-18	-1.07996410008945
562	Gln	Trp	p.Gln562Trp	0.0420149421398955	0	0.692162046024038	0.0555949665213283	0	-1.02845234627306
562	Gln	Tyr	p.Gln562Tyr	0.0394338653954014	1.16072384673434e-07	0.0582883689674456	0.0629010929293536	0	-1.09792903130838
562	Gln	Val	p.Gln562Val	0.0484830461624106	0	-0.285941317044995	0.0585964575309879	0	-1.00382973283353
563	Ile	Ala	p.Ile563Ala	0.0680965955734819	0	0.227438842990534	0.0480923513289831	0	-0.520922438042442
563	Ile	Arg	p.Ile563Arg	0.0282462725903475	2.01286992874527e-07	-0.00725315267514042	0.0477964070646023	0	0.044821482481134
563	Ile	Asn	p.Ile563Asn	0.0299847231880532	3.30359011748457e-56	0.199515565113402	0.0909072815920454	0	-0.856858524175818
563	Ile	Asp	p.Ile563Asp	0.0537521862952851	1.73472347597681e-18	-0.0947677720930433	0.0199631787082214	2.90042934734212e-82	-1.02049077224266
563	Ile	Cys	p.Ile563Cys	0.0379073183465684	7.63335145425253e-63	0.238470737578284	0.0938444425799523	0	-0.336550782066917
563	Ile	Gln	p.Ile563Gln	0.0398850715661807	2.90566182226115e-17	0.288296123789635	0.0421610079164455	0	-0.885134884834578
563	Ile	Glu	p.Ile563Glu	0.0243997781199491	2.78517768743936e-13	0.341498099591689	0.100621239321729	2.77555756156289e-17	-0.95161844145396
563	Ile	Gly	p.Ile563Gly	0.0502812616097487	3.07120242335286e-09	0.166303282256418	0.047153599742085	1.9775986665654e-19	-1.03267149765775
563	Ile	Leu	p.Ile563Leu	NA	NA	NA	NA	NA	NA
563	Ile	Lys	p.Ile563Lys	0.0397778580659899	1.32813031405998e-13	-0.00569629611119596	0.104703705972247	0	-0.220683462344957
563	Ile	Met	p.Ile563Met	0.0285098175168438	2.37776822765969e-57	0.0204121051191465	0.139951777327128	0	-0.50234828579309
563	Ile	Phe	p.Ile563Phe	0.0581443694153897	1.73472347597681e-18	0.321097437127654	0.105026273042252	2.77555756156289e-17	-0.914135979104969
563	Ile	Pro	p.Ile563Pro	0.043852438551181	4.18480882682797e-09	-1.62854229499735	0.0390654221607805	0	-0.954680436292178
563	Ile	Ser	p.Ile563Ser	0.0292606629451536	2.59954226068725e-07	0.233961436730659	0.102318158801818	2.77555756156289e-17	-0.716287712019485
563	Ile	Thr	p.Ile563Thr	0.0528571897175865	1.32012456521835e-15	0.112432471378873	0.089227979273111	0	-0.215011628416517
563	Ile	Trp	p.Ile563Trp	0.0274322956791112	8.58252979605925e-13	0.0972601633108502	0.0236164427803665	2.77303946975521e-10	-0.995816201889482
563	Ile	Tyr	p.Ile563Tyr	0.026926884031799	8.28554878340701e-91	0.331913319298309	0.0587546419256359	0	-0.98906497394549
563	Ile	Val	p.Ile563Val	0.0239963349632624	2.15881971590815e-57	-0.0144027269534661	0.0630445094790482	0	-0.016907848998057
564	Leu	Ile	p.Leu564Ile	NA	NA	NA	NA	NA	NA
564	Leu	Phe	p.Leu564Phe	NA	NA	NA	NA	NA	NA
564	Leu	Ser	p.Leu564Ser	NA	NA	NA	NA	NA	NA
564	Leu	Ter	p.Leu564Ter	NA	NA	NA	NA	NA	NA
565	Ile	Ala	p.Ile565Ala	0.0254630897134757	7.59640260989184e-32	0.0307349651232432	0.154054176246568	0	-0.571736142628452
565	Ile	Arg	p.Ile565Arg	0.0274125472482991	4.1068022553176e-50	0.327703376633971	0.0240011284357549	1.92007164469353e-29	-1.01407798771146
565	Ile	Asn	p.Ile565Asn	0.0383532247960292	4.33680868994202e-19	0.169304726058783	0.0388985240311621	0	-1.02291180718171
565	Ile	Asp	p.Ile565Asp	0.0414855861712415	1.55078293956334e-12	0.476528911085856	0.0647648585572537	0	-1.01945319908417
565	Ile	Cys	p.Ile565Cys	0.0848908706694906	0	-0.0113411466916569	0.0714102281807146	1.38777878078145e-17	-0.14985245032245
565	Ile	Gln	p.Ile565Gln	0.0393063826173106	1.51154402419642e-09	0.221520165999936	0.032327375627106	1.8101364914905e-12	-0.920411758001228
565	Ile	Glu	p.Ile565Glu	0.0232630606320146	5.08509634500995e-10	0.422925918150579	0.130103587101672	0	-0.961860430796643
565	Ile	Gly	p.Ile565Gly	0.101574798686812	1.83013326715553e-14	0.25713983136545	0.0649287819029876	2.01635131239962e-19	-1.05968444682487
565	Ile	His	p.Ile565His	0.0343178774550372	5.12610787151146e-16	0.478447582691506	0.0234067680491755	1.70020343924473e-13	-1.00218112023602
565	Ile	Leu	p.Ile565Leu	0.036201546095336	2.12173602334088e-38	-0.00463995005237652	0.0698646060814373	0	-0.0173339789945605
565	Ile	Lys	p.Ile565Lys	0.0283153680500154	1.30104260698261e-18	0.503092152893923	0.0610977825831319	0	-1.06402712478844
565	Ile	Met	p.Ile565Met	0.0413619375278732	0	0.00718185005363288	0.0833617248534047	2.77555756156289e-17	-0.114908478250133
565	Ile	Phe	p.Ile565Phe	0.0495716020085748	2.64635939432564e-08	-0.0575992406069376	0.0504509414282016	1.13501066184574e-11	-0.958820355279449
565	Ile	Pro	p.Ile565Pro	0.0376724802000254	6.1591393182131e-40	-1.30390143774179	0.0234656343963797	1.1792453307729e-05	-1.0429447068696
565	Ile	Ser	p.Ile565Ser	0.0373593962548204	1.9450345827926e-72	0.137087352908194	0.0949813974135603	0	-0.794469034173401
565	Ile	Thr	p.Ile565Thr	0.0233313962361124	9.55678616762621e-31	0.100766651808104	0.126732194138365	0	-0.505847612503131
565	Ile	Trp	p.Ile565Trp	0.0308588787064168	1.31574768441611e-11	0.325871717995978	0.0322005378897598	1.04083408558608e-17	-1.012553023353
565	Ile	Tyr	p.Ile565Tyr	0.0609801471691965	8.67361737988404e-19	0.450049124657497	0.0963681488140276	0	-1.12857189627778
565	Ile	Val	p.Ile565Val	0.041444351774569	0	0.0202344341986544	0.0334216824149353	0	-0.0407025993492339
566	Tyr	Ala	p.Tyr566Ala	0.0392639542198921	5.01444910375993e-26	-0.0861846575578325	0.0421386660779761	0	0.181312720784997
566	Tyr	Arg	p.Tyr566Arg	NA	NA	NA	NA	NA	NA
566	Tyr	Asn	p.Tyr566Asn	0.0312290047482375	6.37396920331316e-15	-0.12600859149302	0.0459050032479585	0	-0.112090288735255
566	Tyr	Asp	p.Tyr566Asp	0.0365572533216057	9.88575540872283e-16	-0.0574145664564763	0.12286045283811	2.77555756156289e-17	-0.125786225369584
566	Tyr	Cys	p.Tyr566Cys	0.0409590653133309	1.73472347597681e-18	-0.0416053411004888	0.0644667798129578	2.08166817117217e-17	0.000611632078225728
566	Tyr	Gln	p.Tyr566Gln	0.0258975103331912	2.59940229600119e-08	-0.116778556207817	0.0309070627411238	0	0.000509086011858574
566	Tyr	Glu	p.Tyr566Glu	0.0399149902441131	8.18778661067243e-07	-0.016144401987044	0.13906584929488	5.55111512312578e-17	-0.0885046918331366
566	Tyr	Gly	p.Tyr566Gly	NA	NA	NA	NA	NA	NA
566	Tyr	His	p.Tyr566His	0.0361593069856307	1.69521162981293e-22	-0.072464746434717	0.118157340623845	0	0.0427830050510737
566	Tyr	Ile	p.Tyr566Ile	0.0348510644618837	3.98119956476102e-08	-0.14582719086213	0.043945551725468	0	-0.105851788363579
566	Tyr	Leu	p.Tyr566Leu	0.0264262544242769	6.39639467096859e-43	-0.228987866586282	0.106223254446929	0	-0.0833152526834886
566	Tyr	Lys	p.Tyr566Lys	0.063347098065429	0	-0.200429043385716	0.136551850766159	0	-0.028589570508964
566	Tyr	Met	p.Tyr566Met	0.144049624615289	0	-0.196855671180967	0.106603449044318	0	0.0558641925224644
566	Tyr	Phe	p.Tyr566Phe	0.0363669310184202	4.33680868994202e-19	-0.0591840805054881	0.0507194379176401	0	0.0303840026349663
566	Tyr	Pro	p.Tyr566Pro	0.0703308338428458	1.64806586953892e-09	-0.277845456009576	0.0469416232079273	2.95950813607952e-06	-1.12829768481713
566	Tyr	Ser	p.Tyr566Ser	0.0402471121100877	3.35269330644051e-42	-0.103812328196073	0.0305693563099812	0	-0.185436789879198
566	Tyr	Ter	p.Tyr566Ter	NA	NA	NA	NA	NA	NA
566	Tyr	Thr	p.Tyr566Thr	0.0736470951612012	1.73472347597681e-18	-0.0730300393113561	0.08799678631296	0	0.0424250984416653
566	Tyr	Trp	p.Tyr566Trp	0.0227846002440795	9.54835253078664e-22	0.00428312170405818	0.0296632007372267	3.46944695195361e-18	0.0540561242887994
566	Tyr	Val	p.Tyr566Val	0.0421454432154527	3.90312782094782e-17	-0.0826523588859682	0.0406795588799956	3.46944695195361e-18	0.0335915855851734
567	Asp	Asn	p.Asp567Asn	NA	NA	NA	NA	NA	NA
567	Asp	Glu	p.Asp567Glu	NA	NA	NA	NA	NA	NA
567	Asp	Gly	p.Asp567Gly	NA	NA	NA	NA	NA	NA
567	Asp	His	p.Asp567His	NA	NA	NA	NA	NA	NA
567	Asp	Tyr	p.Asp567Tyr	NA	NA	NA	NA	NA	NA
568	Phe	Ala	p.Phe568Ala	0.0425115552262506	8.67361737988404e-19	-0.186623157231198	0.0501528955483437	0	-0.869442598065972
568	Phe	Asn	p.Phe568Asn	0.0823776098105699	0	-0.213018877251594	0.0992280365925337	1.38777878078145e-17	-0.755583851092881
568	Phe	Asp	p.Phe568Asp	0.0314431051979531	2.26733614993308e-10	-0.0399860902078173	0.0530131156527752	1.04083408558608e-17	-0.97268765337288
568	Phe	Cys	p.Phe568Cys	0.0320220161809722	4.56737848388532e-10	-0.3543300581572	0.0865378660748373	0	-0.231677857713627
568	Phe	Gln	p.Phe568Gln	0.036914939822949	2.40131544640074e-09	-0.107541342191876	0.0900448431506726	0	-0.889983614307786
568	Phe	Glu	p.Phe568Glu	0.0343884280416226	7.70266616937468e-24	-0.0450995169197921	0.0291069592070988	2.48687712685641e-57	-1.06640125443474
568	Phe	Gly	p.Phe568Gly	0.0326913060794831	8.13897419529008e-09	0.0202501059750279	0.0269836703144862	2.35967666507939e-22	-0.987402828873373
568	Phe	His	p.Phe568His	0.0609666795195887	2.87507591781409e-21	0.142172825132951	0.0570919827726089	1.66144875635155e-13	-0.829285450722979
568	Phe	Ile	p.Phe568Ile	0.0287381141702085	5.58723190320614e-28	-0.32455870508478	0.0701948740466897	0	-0.235472521727711
568	Phe	Leu	p.Phe568Leu	0.0427060080048021	2.17292179599135e-52	-0.419085618665988	0.0662180205390359	0	-0.445084673559403
568	Phe	Lys	p.Phe568Lys	0.0764247216110026	4.60248171482188e-26	-0.325085029374455	0.0648952860121671	1.45820368058072e-05	-1.05667400463155
568	Phe	Met	p.Phe568Met	0.0403292627729524	9.27268533397363e-13	-0.506652344307023	0.0591265395361104	0	-0.337249971221285
568	Phe	Pro	p.Phe568Pro	0.0481409518805371	1.00106405419624e-53	0.072069594875603	0.0534866342297854	3.67022384706317e-13	-1.04997438899344
568	Phe	Ser	p.Phe568Ser	0.0264980209697901	2.47302654548546e-16	-0.138569454159334	0.0694917131359207	0	-0.826398612841883
568	Phe	Thr	p.Phe568Thr	0.104921354318963	0	-0.279593833708759	0.0880491535933342	0	-0.907429736837876
568	Phe	Trp	p.Phe568Trp	0.032698079222093	1.54924079983459e-78	-0.176387253883169	0.0808685032233817	2.77555756156289e-17	-0.501449408844421
568	Phe	Tyr	p.Phe568Tyr	0.0505745144120401	1.80320707482656e-06	-0.0749603019683093	0.0829630378894384	2.77555756156289e-17	-0.848025751167362
568	Phe	Val	p.Phe568Val	0.0656605403444497	3.63874728959157e-13	-0.368246703455105	0.0810266903576212	0	-0.390127425934547
569	Ala	Arg	p.Ala569Arg	0.11592574783314	1.04083408558608e-17	-0.118611993802981	0.0502668049102628	1.98291601851753e-61	-0.608879508828649
569	Ala	Asn	p.Ala569Asn	0.049794138948764	1.31849026313962e-37	-0.116883421796417	0.0594895264001482	0	-0.539128122767842
569	Ala	Asp	p.Ala569Asp	0.059394736133514	0	0.267647456279095	0.0561864523451193	5.25845877258346e-11	-0.643499657986641
569	Ala	Cys	p.Ala569Cys	0.0696202198814748	0	-0.191542433812587	0.0701620400978657	6.93889390390723e-18	-0.480486131457187
569	Ala	Gln	p.Ala569Gln	0.0303121655919622	5.00171909203987e-12	-0.103181691774752	0.0185558253561556	2.74585965227711e-16	-0.311187795285821
569	Ala	Glu	p.Ala569Glu	0.0438599801000233	1.4526703227692e-15	0.107004238393589	0.0604490286273766	0	-0.878987370763736
569	Ala	Gly	p.Ala569Gly	0.0470346989695321	1.72006029211524e-12	0.0273340142405433	0.0558247009003887	3.46944695195361e-18	0.190993359461049
569	Ala	His	p.Ala569His	0.0563267140461611	1.63753155375942e-06	0.0309020505989999	0.177794011822026	1.66533453693773e-16	-0.635527061119135
569	Ala	Ile	p.Ala569Ile	0.0462987025988841	2.69772318116802e-07	-0.283795207789329	0.0395382139055893	4.07574017127887e-41	-1.14034241352928
569	Ala	Leu	p.Ala569Leu	0.0349036881724065	4.40331430479725e-08	-0.161625332534918	0.0545204823688843	0	-0.809330705112513
569	Ala	Lys	p.Ala569Lys	0.0799315934962443	5.39499001028787e-16	-0.148848152423466	0.0797188453155821	2.08166817117217e-17	-0.719319553982927
569	Ala	Met	p.Ala569Met	0.0376360193483127	1.64652775243525e-40	-0.193089319916433	0.107911137978854	0	-0.256540452233651
569	Ala	Phe	p.Ala569Phe	0.0548115221912663	0	0.0208464047206922	0.0411617966937551	2.89737495860827e-05	-1.04021829709191
569	Ala	Pro	p.Ala569Pro	0.0617802163203885	0	0.0741471527650812	0.0229674766478983	6.18500996424429e-23	-0.620215650123342
569	Ala	Ser	p.Ala569Ser	0.0264901382065725	2.74667121199002e-06	-0.0245312939770554	0.0394454696602007	0	-0.274749138711067
569	Ala	Thr	p.Ala569Thr	0.0495989266236917	2.44018581979076e-08	0.0901610177552598	0.0379706907673746	2.48948425242423e-10	-0.661611715506706
569	Ala	Trp	p.Ala569Trp	0.034563879307354	6.69622446278645e-31	0.0697255689555271	0.0300385690574178	7.3250578861525e-40	-0.582631622953444
569	Ala	Tyr	p.Ala569Tyr	0.0334328371624221	1.59440169840607e-39	-0.174618909363143	0.059281020838903	0	-0.800200423339231
569	Ala	Val	p.Ala569Val	0.0331500570898474	1.33239534610251e-24	-0.149323353302851	0.0307021318246913	1.34672971048177e-17	-1.02347859568636
570	Asn	Ala	p.Asn570Ala	0.0355235681585606	1.21517379492175e-15	0.0641461929705889	0.0273035064903258	7.81552545392294e-55	-0.818429345162685
570	Asn	Arg	p.Asn570Arg	0.0388460734317587	6.64972634248362e-13	0.0923042030471866	0.0447861992796425	0	-0.992300018022987
570	Asn	Asp	p.Asn570Asp	0.0486500582548807	0	0.0871231133873732	0.0390685513176175	0	-0.456633119622587
570	Asn	Cys	p.Asn570Cys	0.080782521942307	3.46944695195361e-18	0.160270991114908	0.0445794646805294	1.73472347597681e-18	-0.31955072760135
570	Asn	Gln	p.Asn570Gln	0.0467325299684843	2.73218947466347e-16	0.0881088148152307	0.0402468495287747	0	-0.306748959666128
570	Asn	Glu	p.Asn570Glu	0.0366384599560965	1.39322147568732e-14	0.0484656196490712	0.0299931238150985	0	-0.49089008650729
570	Asn	Gly	p.Asn570Gly	0.0262543083615602	4.5004022961498e-58	0.0254453122221262	0.0509768842807868	6.93889390390723e-18	-0.591187051335224
570	Asn	His	p.Asn570His	0.0272090811667861	1.4754071010008e-38	0.115623379326753	0.0209344790967625	9.09659531378154e-51	-0.745558959926635
570	Asn	Ile	p.Asn570Ile	0.0743110779447142	0	0.123957099715993	0.0290208163535281	9.10994539082916e-44	-1.0240333088906
570	Asn	Leu	p.Asn570Leu	0.02945943226126	3.81472029933097e-32	0.221283755976903	0.0330117849294252	8.91229347628313e-13	-1.05956435410014
570	Asn	Lys	p.Asn570Lys	0.0388100217458256	5.44021520453714e-09	-0.013565520486976	0.063550902984441	0	-0.771490495486734
570	Asn	Met	p.Asn570Met	0.0414990686953673	2.41993924898765e-16	0.167248367199369	0.0434889959866728	8.41340885848751e-15	-0.910613625006755
570	Asn	Phe	p.Asn570Phe	0.0400983912904045	0	0.290480019009989	0.0288943696220442	3.32774943594508e-14	-0.966317313350982
570	Asn	Pro	p.Asn570Pro	0.030799847456959	3.45853412214015e-09	0.110297685909727	0.0351915534453719	3.63005824958542e-58	-1.02754241794616
570	Asn	Ser	p.Asn570Ser	0.0267145914719709	4.94972636768939e-59	0.0205212154090658	0.0487430228584568	6.93889390390723e-18	-0.360234225700161
570	Asn	Thr	p.Asn570Thr	0.0298393263581008	9.11817470279962e-36	0.149496100184302	0.0397571855244306	0	-0.64522625717624
570	Asn	Trp	p.Asn570Trp	0.0396441807735825	5.28982239955678e-14	0.313520319521709	0.0531976570394207	0	-0.933955740475732
570	Asn	Tyr	p.Asn570Tyr	0.0273121949262841	1.90081477649506e-06	0.138975414581887	0.0326265748217182	1.1439247704682e-29	-1.00724827869287
570	Asn	Val	p.Asn570Val	0.0292710692886646	9.88696029208672e-13	0.146203580256573	0.0395070365403367	6.60719482598049e-12	-1.10259224755663
571	Phe	Ala	p.Phe571Ala	0.135434894472121	0	0.0619346062362755	0.0712464212887213	5.76103166566287e-18	-0.643936020720668
571	Phe	Arg	p.Phe571Arg	0.0933716333143594	0	0.171517330142806	0.0429826685448208	4.91924556124401e-09	-0.687874813975571
571	Phe	Asn	p.Phe571Asn	0.0515855576971135	6.10210426122416e-13	0.156609877170892	0.164343266288373	0	-0.464227178179497
571	Phe	Asp	p.Phe571Asp	0.0493602307979734	3.78493473458422e-43	-0.12765401783524	0.0414875695469479	7.24941829754478e-58	-1.16400954978169
571	Phe	Cys	p.Phe571Cys	0.042509300939363	2.70500328103437e-23	0.0218090418849382	0.0450625756603446	0	-0.232091333838269
571	Phe	Gln	p.Phe571Gln	0.102077196282004	3.46944695195361e-18	-0.0580168244386376	0.152418363098243	0	-0.557764116761703
571	Phe	Glu	p.Phe571Glu	0.0484177671368946	7.45584893772444e-06	0.0854704324687834	0.058216926817395	1.20097425077822e-26	-0.8815209997057
571	Phe	Gly	p.Phe571Gly	0.118729132712311	0	0.0598941149622488	0.0571691254582267	7.01498276488276e-96	-1.1754047562517
571	Phe	His	p.Phe571His	0.052500318850459	4.36793622884914e-21	0.115242171842826	0.0681646689068645	0	-0.2599435120962
571	Phe	Ile	p.Phe571Ile	0.0392104207576491	4.3466416855192e-12	0.131629823237017	0.165082239732978	5.55111512312578e-17	-0.382562228436776
571	Phe	Leu	p.Phe571Leu	0.0700411278513084	0	-0.0282195388382674	0.0818105561563719	0	0.212068651223526
571	Phe	Lys	p.Phe571Lys	0.0815183409906322	1.15339316949983e-06	-0.0343301360367651	0.0942410035309536	3.91978116631719e-14	-1.00640133163524
571	Phe	Met	p.Phe571Met	0.0747386132079511	3.30940136405999e-13	0.235301438322112	0.296541093455492	0	-0.244292577780805
571	Phe	Pro	p.Phe571Pro	0.0890180052472916	8.62157567560473e-16	-0.220061151958559	0.127955487010731	1.38777878078145e-16	-0.681716774298966
571	Phe	Ser	p.Phe571Ser	0.0884345267655256	6.93889390390723e-18	0.105574352749025	0.0521406025023832	0	-0.548937802709632
571	Phe	Thr	p.Phe571Thr	0.0570054147367693	3.44563924543814e-08	0.196118732498506	0.0431577417910807	8.61944196572928e-13	-0.100495615859009
571	Phe	Trp	p.Phe571Trp	0.0905374602250866	1.73472347597681e-18	0.253101968157402	0.0794817071682226	1.6306400674182e-15	-1.18045927851015
571	Phe	Tyr	p.Phe571Tyr	0.0570692141516168	0	0.106388340035081	0.0281616656193732	6.89131583490574e-08	-0.394390739715582
571	Phe	Val	p.Phe571Val	0.0387413901066587	5.87983805530641e-06	0.0581609982519871	0.0608369704414545	2.94590740690381e-14	-0.412362312480647
572	Gly	Ala	p.Gly572Ala	0.0941390277901382	0	0.0187002721747094	0.177982523469059	0	-0.345639920090285
572	Gly	Arg	p.Gly572Arg	0.0458921344095866	9.4406600592567e-13	0.0836874958701414	0.135998301096439	2.77555756156289e-17	-0.370024146427972
572	Gly	Asn	p.Gly572Asn	0.148096829852948	0	-0.000813192794745057	0.140041224926928	0	0.219095894620888
572	Gly	Asp	p.Gly572Asp	0.0570717921317347	3.34178943459211e-31	0.20503563837979	0.0325466327309138	1.85803008923716e-19	-0.0898449789217512
572	Gly	Cys	p.Gly572Cys	0.0635275619139171	4.33680868994202e-18	0.11077474210527	0.102193531561339	0	-0.0111347413437718
572	Gly	Gln	p.Gly572Gln	0.125647352679361	0	0.101473787386533	0.12207821013012	2.77555756156289e-17	-0.0141729648452763
572	Gly	Glu	p.Gly572Glu	0.0455807727282992	9.1181315122011e-08	0.10005169827533	0.0964492129527145	2.77555756156289e-17	0.115103549373059
572	Gly	His	p.Gly572His	0.0469507378367969	3.3673174317894e-07	0.0345145132433302	0.0354625993223214	6.07153216591882e-17	-0.157594687086533
572	Gly	Ile	p.Gly572Ile	0.039823031797159	9.9624701858088e-17	0.168171738735686	0.0399485842039088	3.06223829385157e-24	-0.491042607511119
572	Gly	Leu	p.Gly572Leu	0.0495647427554553	5.05780445885577e-52	0.209584298814241	0.0608628527665447	3.46944695195361e-18	0.0341187117018458
572	Gly	Lys	p.Gly572Lys	0.148117555251668	3.33066907387547e-16	0.293747288887958	0.0975724611080293	1.38777878078145e-17	0.0358060803840088
572	Gly	Met	p.Gly572Met	0.0560203090129568	1.1657558039886e-10	0.0764216494289406	0.162887215046289	5.55111512312578e-17	0.000528422654188738
572	Gly	Phe	p.Gly572Phe	0.052446243460603	4.8569083520159e-08	0.162450372128055	0.0891808419724142	1.38777878078145e-17	-0.130356818683435
572	Gly	Pro	p.Gly572Pro	0.04082274355537	1.38627333691145e-33	0.297063368857797	0.0446186339033739	1.73472347597681e-18	-0.185754646760816
572	Gly	Ser	p.Gly572Ser	0.0796702299375238	1.73590535860677e-08	-0.0753724398158001	0.0495141861014455	0	0.0945066026833029
572	Gly	Thr	p.Gly572Thr	0.052547210308698	3.80196593681587e-34	-0.00265860157620984	0.17416170333869	5.55111512312578e-17	0.439728355550407
572	Gly	Trp	p.Gly572Trp	0.108751711396458	0	0.188823673252576	0.151182005656999	0	-0.154909477245682
572	Gly	Tyr	p.Gly572Tyr	0.094468275997917	0	0.200810493290416	0.0763179852257678	1.38777878078145e-17	-0.132237998550135
572	Gly	Val	p.Gly572Val	0.0437090363442467	1.26668641667306e-18	0.146936365185731	0.0661284760708702	6.93889390390723e-18	-0.311585312332093
573	Val	Ala	p.Val573Ala	0.041735591466849	2.16840434497101e-18	0.0188287922511993	0.0761021695540874	6.93889390390723e-18	-0.185656672538716
573	Val	Arg	p.Val573Arg	0.0355836863247289	1.27599603787576e-09	0.0570518720853716	0.0688019695586442	0	-0.0782697912532529
573	Val	Asn	p.Val573Asn	0.0300108098468744	2.76525767993583e-19	-0.00823922229914306	0.032065095965057	0	-0.103653926764003
573	Val	Asp	p.Val573Asp	0.023164363211326	5.2076899103007e-46	0.0948971978017557	0.0426116613678784	0	-0.131082179795166
573	Val	Cys	p.Val573Cys	0.0382758963546675	3.10775710721245e-15	0.0638061927616401	0.0314108924332448	2.60208521396521e-18	0.0762792337483862
573	Val	Gln	p.Val573Gln	0.114994964550102	0	0.0504058637048862	0.0752159067045158	6.93889390390723e-18	-0.200623937440759
573	Val	Glu	p.Val573Glu	0.0507482268346712	0	0.00916120810512233	0.0333231183195266	8.67361737988404e-19	0.215876652820805
573	Val	Gly	p.Val573Gly	0.0288031278010938	2.34107025536075e-16	0.0274158247168103	0.0609595611440513	0	-0.0808248679532857
573	Val	His	p.Val573His	0.0379008331839243	1.07552855510562e-16	-0.0413527779308874	0.120205120737011	2.77555756156289e-17	-0.0917249602584918
573	Val	Ile	p.Val573Ile	0.0245367864238132	1.63801195133317e-16	0.0359775402995898	0.0497209239533375	6.93889390390723e-18	0.111057776784739
573	Val	Leu	p.Val573Leu	0.0410613545740837	4.33680868994202e-18	0.0263995370187397	0.0166366795468984	2.96663262542028e-08	-0.127481506486348
573	Val	Lys	p.Val573Lys	0.025963900142201	5.36148033136773e-15	-0.0321322601209212	0.0777172878501694	0	-0.109224491709641
573	Val	Met	p.Val573Met	0.0318805234747763	1.9359113682775e-10	-0.0506574226875935	0.0704052788645031	0	-0.0104873189383103
573	Val	Phe	p.Val573Phe	0.0593432026688394	0	-0.0370490954911239	0.0152351336069745	6.01829614700806e-07	0.118570516402372
573	Val	Pro	p.Val573Pro	0.0301121927668104	9.17440060194087e-13	-0.0932137529251249	0.0697004668811547	0	0.116353544702035
573	Val	Ser	p.Val573Ser	0.0342684752276078	2.28117325997356e-70	-0.00586302945190248	0.0504756540472916	0	0.142518373439793
573	Val	Thr	p.Val573Thr	0.0488460546187872	0	-0.0305282996429451	0.0182420431648568	8.32954313808622e-08	0.0844768010170546
573	Val	Trp	p.Val573Trp	0.0539331288316213	3.85368820188248e-15	0.0967564680511997	0.0692745221798161	0	0.0912421127659683
573	Val	Tyr	p.Val573Tyr	0.0257329803700008	7.02704029623706e-10	0.0241580943550623	0.0535455083444329	6.93889390390723e-18	-0.0099290481729502
574	Leu	Ala	p.Leu574Ala	0.0542804224813386	1.73472347597681e-18	0.00758088649554422	0.0375649199084031	1.73472347597681e-18	-0.0564319158589735
574	Leu	Arg	p.Leu574Arg	0.023903188829726	1.71655286629823e-07	0.0391035412846037	0.0239209383489919	4.33680868994202e-19	0.058979106979482
574	Leu	Asn	p.Leu574Asn	0.045713602266994	8.67361737988404e-19	0.000319130823814839	0.149187694135136	0	-0.0176645950884376
574	Leu	Asp	p.Leu574Asp	0.0272780222482041	4.60612283910995e-37	-0.236547876095071	0.0214019855380066	8.96216896449294e-09	-0.391676147014671
574	Leu	Cys	p.Leu574Cys	0.0356890213097403	0	0.0483827877150501	0.0450256248992439	3.46944695195361e-18	-0.130031419369158
574	Leu	Gln	p.Leu574Gln	0.0491843544301346	0	-0.114737594702525	0.066563575341799	1.38777878078145e-17	0.162563554525282
574	Leu	Glu	p.Leu574Glu	0.0251109363335146	1.82645089869249e-126	-0.0256234413115433	0.043618680111781	1.73472347597681e-18	-0.354766364106652
574	Leu	Gly	p.Leu574Gly	NA	NA	NA	NA	NA	NA
574	Leu	His	p.Leu574His	0.0219727397594148	4.70031837790846e-12	0.0144204477725997	0.0741148713171316	6.93889390390723e-18	0.0762300103255744
574	Leu	Ile	p.Leu574Ile	0.049567672800517	0	0.0490598723213483	0.0425255562867614	8.67361737988404e-18	-0.0172119354613335
574	Leu	Lys	p.Leu574Lys	0.0385747718907643	0	0.01428211491151	0.0349507486487067	0	-0.111279036922872
574	Leu	Met	p.Leu574Met	0.0320196366574034	1.97346479435812e-15	0.0409895369880959	0.0930145364264129	0	0.183202895774398
574	Leu	Phe	p.Leu574Phe	0.0506422596720124	2.60208521396521e-18	-0.0660668959008194	0.0240932891319316	0	-0.0575403568566527
574	Leu	Pro	p.Leu574Pro	0.132444877577525	0	-1.49294037934992	0.0305004568346073	5.84491309972002e-29	-1.0879478482413
574	Leu	Ser	p.Leu574Ser	0.0261781364465749	7.18146680931584e-27	0.0967940629726052	0.0454226515445412	0	-0.0435361038610289
574	Leu	Ter	p.Leu574Ter	NA	NA	NA	NA	NA	NA
574	Leu	Thr	p.Leu574Thr	0.04115364844467	0	0.0153783707191101	0.0172657155182249	7.57423637698373e-16	0.134912548715856
574	Leu	Trp	p.Leu574Trp	0.0250905220023784	1.43640495883302e-08	-0.00519821970989296	0.0413926853892055	0	0.0150687128036746
574	Leu	Tyr	p.Leu574Tyr	0.0350526099462526	1.05818132034585e-16	0.0242962906083577	0.019896642839282	0	-0.0799435376259874
574	Leu	Val	p.Leu574Val	0.0625376308968881	3.46944695195361e-18	0.0828945572546581	0.0335408349027654	8.67361737988404e-19	0.0337941263822143
575	Arg	Ala	p.Arg575Ala	0.0250860981281172	6.24029957661463e-30	0.179910966872959	0.0505417898175003	6.93889390390723e-18	0.139865043634632
575	Arg	Asn	p.Arg575Asn	0.0295321061389925	3.44369350457376e-06	0.151654490210644	0.0224481630345251	8.67361737988404e-19	-0.0874603005832939
575	Arg	Asp	p.Arg575Asp	0.0349705445356955	7.69875699649369e-13	0.147327340886571	0.0676862724155059	1.38777878078145e-17	0.0437782745178253
575	Arg	Cys	p.Arg575Cys	0.0288800902902472	1.76874049671057e-48	0.249496332960351	0.069428805598096	6.93889390390723e-18	-0.157189822287499
575	Arg	Gln	p.Arg575Gln	0.0283594465678805	3.04675052874746e-23	0.0880900302006564	0.0455742143649556	0	0.146731820990938
575	Arg	Glu	p.Arg575Glu	0.0288738692946414	1.35563608924309e-24	0.208342224624005	0.0972271399993624	2.77555756156289e-17	0.263041416933821
575	Arg	Gly	p.Arg575Gly	0.0221092518978912	1.52269585568384e-21	0.219783249345889	0.0261530672758656	2.60208521396521e-18	0.00341745749349953
575	Arg	His	p.Arg575His	0.0273247416693228	1.1056453560941e-36	0.0410931155320121	0.0372215421004087	0	-0.00817944414132817
575	Arg	Ile	p.Arg575Ile	0.0351393883323805	4.33680868994202e-19	0.2380895435747	0.0506018176967933	0	0.107353163328653
575	Arg	Leu	p.Arg575Leu	0.0478551152038784	0	0.277903784729354	0.0509939300112588	3.46944695195361e-18	0.0576750986109516
575	Arg	Lys	p.Arg575Lys	0.0286376805186571	1.67755775450101e-22	-0.0528694794128686	0.0569093414501074	0	-0.058917599445824
575	Arg	Met	p.Arg575Met	0.053885144082388	1.73472347597681e-18	0.183814985047718	0.015633434252778	1.79479041578e-21	0.111125720133329
575	Arg	Phe	p.Arg575Phe	0.029524281957769	2.50574300891815e-13	0.388099839078025	0.0279252269409251	0	0.0975464035717245
575	Arg	Pro	p.Arg575Pro	0.0333552637163232	1.76473628801229e-28	0.100446352127505	0.0564070095077573	1.04083408558608e-17	0.235501995572518
575	Arg	Ser	p.Arg575Ser	0.0917213656859545	3.46944695195361e-18	0.13303542228376	0.139649530225589	0	0.217560432957731
575	Arg	Ter	p.Arg575Ter	NA	NA	NA	NA	NA	NA
575	Arg	Thr	p.Arg575Thr	0.040681647402923	5.11743425413158e-17	0.0645562027245186	0.0235826002117275	3.36276145818104e-15	0.117681523287417
575	Arg	Trp	p.Arg575Trp	0.05076191382457	0	0.327978971104321	0.058464485472413	0	-0.0200014663739726
575	Arg	Tyr	p.Arg575Tyr	0.0757635886011204	0	0.339828663422348	0.0305702735941087	0	0.132321298028919
575	Arg	Val	p.Arg575Val	0.0244125546344095	2.2092774442055e-37	0.193364515445784	0.0133827324489922	6.04207356218315e-19	0.0566154241816489
576	Leu	Ala	p.Leu576Ala	0.0329796224959619	2.50611903472887e-52	-0.333875958329413	0.0531070179965277	0	-0.748005533331357
576	Leu	Arg	p.Leu576Arg	0.171109249407259	0	-1.35820630887035	0.0512070182720063	1.73472347597681e-18	-0.965051659644913
576	Leu	Asn	p.Leu576Asn	0.0531770117773767	0	-1.08308539298352	0.0367618133518488	3.0556262468201e-10	-0.868819037951793
576	Leu	Asp	p.Leu576Asp	0.0879742418183918	1.04083408558608e-17	-1.3918689591126	0.0265146011102032	4.07234131161124e-08	-0.992447179640553
576	Leu	Cys	p.Leu576Cys	0.0304445378206526	3.73942924474419e-06	0.0392442635445612	0.0263995176141719	8.67361737988404e-19	-0.350015040212745
576	Leu	Gln	p.Leu576Gln	0.0795756063775436	0	-0.818002252746269	0.074486160595852	0	-0.912951063332106
576	Leu	Glu	p.Leu576Glu	0.0925353901212319	0	-1.34821045499499	0.0826532235068219	0	-1.08687595012179
576	Leu	Gly	p.Leu576Gly	0.0711325107496118	0	-0.810005315781628	0.0511278202576866	0	-1.04296259224192
576	Leu	His	p.Leu576His	0.0601481395556522	1.73472347597681e-18	-1.16736935968037	0.0502120014934281	6.93889390390723e-18	-0.977165125248909
576	Leu	Ile	p.Leu576Ile	0.034417119750547	1.09165551583383e-07	-0.0463040453247952	0.0724184980119104	0	-0.00165026697363082
576	Leu	Lys	p.Leu576Lys	0.0833118998777609	0	-1.27959657809918	0.0360844260026805	2.39157290316046e-15	-0.964597339312492
576	Leu	Met	p.Leu576Met	0.0406497650818742	3.90312782094782e-18	-0.0452388992621187	0.0514892394083397	0	-0.112628736023187
576	Leu	Phe	p.Leu576Phe	0.0489256732911503	0	0.133813998186258	0.0200882388436441	9.01861051116892e-15	0.153601239276037
576	Leu	Pro	p.Leu576Pro	0.0526341875234606	0	0.00647572942219202	0.0409547288761468	3.46944695195361e-18	-0.401147181824721
576	Leu	Ser	p.Leu576Ser	0.0648035655900107	1.73472347597681e-18	-0.612879800154637	0.0438371090370147	1.73472347597681e-18	-0.821652289510528
576	Leu	Ter	p.Leu576Ter	NA	NA	NA	NA	NA	NA
576	Leu	Thr	p.Leu576Thr	0.0485283035462241	0	-0.175150093366106	0.0481136371311029	0	-0.668652364964948
576	Leu	Trp	p.Leu576Trp	0.0271109717008783	1.02690501655949e-44	-0.262878800205572	0.104256986642106	2.77555756156289e-17	-0.534492937058242
576	Leu	Tyr	p.Leu576Tyr	0.0346886975792349	4.49552179336565e-12	-0.344822989462666	0.0318327807178377	3.97267769895737e-11	-0.914597803278941
576	Leu	Val	p.Leu576Val	0.0295332713027905	1.37478939858345e-06	-0.0769021542010626	0.0579054155676167	0	-0.336589213079227
577	Ser	Ala	p.Ser577Ala	0.0191949997090355	1.15556107825253e-44	-0.0119623244756893	0.033495697239623	5.20417042793042e-18	0.108762667189301
577	Ser	Arg	p.Ser577Arg	0.0201503973322091	3.38638969696652e-41	0.0238784216001977	0.0105391752400854	2.92150301971434e-30	4.25216289204159e-05
577	Ser	Asn	p.Ser577Asn	0.0271878484834054	1.21925719976353e-57	0.0452865790951154	0.023432704272	0	-0.0181616353968939
577	Ser	Asp	p.Ser577Asp	0.017316709231244	1.04677909203869e-22	0.0905510807177637	0.0112944511568938	9.89026696207162e-10	0.0751533811091202
577	Ser	Cys	p.Ser577Cys	0.0163748215345373	3.90365377664143e-40	0.0834230117087224	0.0622697225746143	0	0.154954457247888
577	Ser	Gln	p.Ser577Gln	0.0191035990924623	6.77691158872728e-24	0.00782586121558382	0.0151056105760078	2.31315075600869e-13	0.0760641018102698
577	Ser	Glu	p.Ser577Glu	0.0256584938070927	3.74088780785709e-14	0.0538400083792866	0.0164949626334287	0	0.0265854357885006
577	Ser	Gly	p.Ser577Gly	0.0391292468382699	0	-0.000203401866964569	0.0529846920872155	3.46944695195361e-18	0.0402680763374357
577	Ser	His	p.Ser577His	0.0194415141289145	1.92624705533472e-06	0.0630310522451708	0.0445372382090267	3.46944695195361e-18	0.00489487365159672
577	Ser	Ile	p.Ser577Ile	0.0231101768599305	9.09883713512416e-13	0.0998549195295139	0.0227504720490931	1.73472347597681e-18	-0.00347377958602214
577	Ser	Leu	p.Ser577Leu	0.0348495199301592	8.67361737988404e-19	0.0873447568109957	0.040215175516743	0	0.0114198597314851
577	Ser	Lys	p.Ser577Lys	0.038539735402879	0	-0.0485156635545926	0.0475057176209331	0	0.135135708989508
577	Ser	Met	p.Ser577Met	0.0206093006408611	5.66832409379453e-12	0.0769447974505229	0.0226814192418389	1.73472347597681e-18	-0.180374749503823
577	Ser	Phe	p.Ser577Phe	0.0326154131405537	6.50521303491303e-19	0.219033202203994	0.0325438779505082	1.73472347597681e-18	0.00659163224448028
577	Ser	Pro	p.Ser577Pro	0.0281421194579404	4.83810691162545e-13	-0.16549275899738	0.0334705295262384	0	0.0544339847015344
577	Ser	Ter	p.Ser577Ter	NA	NA	NA	NA	NA	NA
577	Ser	Thr	p.Ser577Thr	0.0208220908300018	1.86371655314702e-32	0.0650155484833923	0.0530944256848842	3.46944695195361e-18	0.405576082622489
577	Ser	Trp	p.Ser577Trp	0.0286902230277405	0	0.347400799968918	0.060267654725077	0	-0.146146932442201
577	Ser	Tyr	p.Ser577Tyr	0.0188146108123515	1.35723439217455e-14	0.0879584440350281	0.030394487678206	0	0.0756787748084788
577	Ser	Val	p.Ser577Val	0.0213520040528534	4.09691563862225e-16	0.12176281062152	0.0143921414863251	6.43326429454472e-13	-0.0367971770951049
578	Glu	Ala	p.Glu578Ala	0.044192548105733	0	0.0632037781216613	0.0143133115489703	7.68725821832165e-08	-0.00831683841072895
578	Glu	Arg	p.Glu578Arg	0.0349105778897585	1.30104260698261e-18	0.0374300487316799	0.051369618757224	6.93889390390723e-18	-0.222966842547495
578	Glu	Asn	p.Glu578Asn	0.0182200382879427	1.34046634562331e-16	-0.0444055579837794	0.0387277666777813	0	-0.191775710881291
578	Glu	Asp	p.Glu578Asp	0.0198168409916353	4.61884424293778e-08	-0.0317721463361388	0.0448884262688573	0	-0.0321705267350386
578	Glu	Cys	p.Glu578Cys	0.039115862955652	0	0.0273873020463464	0.012436919978369	5.70451594048243e-25	0.0741254616161509
578	Glu	Gln	p.Glu578Gln	0.0299085489005007	2.16840434497101e-19	-0.0684084532273148	0.037371966801295	0	-0.0180639148339967
578	Glu	Gly	p.Glu578Gly	0.0211579944341661	1.65997771626493e-11	0.0236352507537498	0.0177717631424179	0	-0.0755434642018192
578	Glu	His	p.Glu578His	0.025353821210583	6.85293835567258e-14	-0.0126923711520612	0.0256766742907851	0	-0.124956910066471
578	Glu	Ile	p.Glu578Ile	0.0391450431215574	4.33680868994202e-19	-0.0158947504503166	0.0132091083962787	5.0066301625739e-11	-0.0990881341432334
578	Glu	Leu	p.Glu578Leu	0.0203627043304954	2.87663502446504e-46	0.0494391496480505	0.0417742968221853	0	-0.249102943205662
578	Glu	Lys	p.Glu578Lys	0.0200813860061871	8.02283477311434e-09	-0.0389467042590698	0.0217210458868717	4.33680868994202e-19	0.133273509571788
578	Glu	Met	p.Glu578Met	0.0203775933301038	2.66203093254087e-74	-0.000844917791829563	0.0522445114187188	0	-0.142048398120017
578	Glu	Phe	p.Glu578Phe	0.0448177635112143	0	0.0649289213888913	0.0241424618438623	0	-0.138252198704373
578	Glu	Pro	p.Glu578Pro	0.0288087939171648	1.67010502649667e-15	0.157142515080351	0.0589690245238091	0	-0.10942900415969
578	Glu	Ser	p.Glu578Ser	0.0252844746292636	1.27407819765853e-08	-0.0441031596657673	0.0448995295532537	6.93889390390723e-18	-0.0432535862698919
578	Glu	Ter	p.Glu578Ter	NA	NA	NA	NA	NA	NA
578	Glu	Thr	p.Glu578Thr	0.0304556998033953	9.81629344475702e-69	0.0294178970755948	0.0662226680931333	6.93889390390723e-18	-0.068274013194129
578	Glu	Trp	p.Glu578Trp	0.0188644942884402	1.47943585651589e-08	0.282544110020395	0.0472184502864499	0	-0.198150692798158
578	Glu	Tyr	p.Glu578Tyr	0.0244703340158247	3.96576482670124e-23	0.0605107947688663	0.034758565815059	0	-0.140162408040052
578	Glu	Val	p.Glu578Val	0.0194461705150505	1.94223301456671e-10	-0.00871882685146521	0.0300976067118453	8.67361737988404e-19	-0.0661164862442863
579	Pro	Ala	p.Pro579Ala	0.0481839259899844	8.67361737988404e-19	-0.0107338964908757	0.0840153124451932	0	0.123239491819469
579	Pro	Arg	p.Pro579Arg	0.0201103671653974	2.96352813319101e-20	-0.059220130082138	0.0329431725396829	1.73472347597681e-18	-0.0782893273947043
579	Pro	Asn	p.Pro579Asn	0.0200437254858145	1.69820857744887e-18	-0.0338091773662911	0.0216675974424916	4.33680868994202e-19	-0.222463544854643
579	Pro	Asp	p.Pro579Asp	0.0386994584220174	4.33680868994202e-19	-0.128586286779822	0.0706574589258903	0	-0.495362181618884
579	Pro	Cys	p.Pro579Cys	0.018677567779634	1.74895746235883e-87	0.00815334435835673	0.0419212286811437	3.46944695195361e-18	-0.115442132797935
579	Pro	Gln	p.Pro579Gln	0.0212017763217862	1.8689960174206e-08	-0.0154007077199772	0.0583889985909173	0	-0.0549416704553731
579	Pro	Glu	p.Pro579Glu	0.0206144995582055	5.97303079788429e-51	0.0054631297330895	0.0302614433474444	0	-0.0935957300614405
579	Pro	Gly	p.Pro579Gly	0.0177959564894142	9.97843365128288e-55	0.0288899855962049	0.0484638325155817	0	-0.226566762169734
579	Pro	His	p.Pro579His	0.0346990474231974	0	-0.0107742243868754	0.037518093828197	1.73472347597681e-18	-0.149384900482759
579	Pro	Ile	p.Pro579Ile	0.0212812493070822	1.11108625978105e-24	-0.0430974524728264	0.0179399141187186	1.07683697028738e-12	-0.247869911875387
579	Pro	Leu	p.Pro579Leu	0.0222879013221358	1.75591237057966e-16	-0.270633576683368	0.0180862893051191	1.73123313349582e-16	-0.512824181812892
579	Pro	Lys	p.Pro579Lys	0.0236044623743992	2.6183864438985e-13	-0.153817251832739	0.073832423409442	2.77555756156289e-17	-0.159895687939975
579	Pro	Met	p.Pro579Met	0.0252880366595902	3.40752442165128e-06	-0.188953530182034	0.0761346146698953	0	-0.255611119285517
579	Pro	Phe	p.Pro579Phe	0.019708426437431	3.39343831354525e-08	-0.14160479159593	0.0128774863477975	2.27293339273669e-60	-0.564762933730087
579	Pro	Ser	p.Pro579Ser	0.0470824767674327	8.67361737988404e-19	-0.0583842917714693	0.0346010944529499	0	-0.185318651505951
579	Pro	Thr	p.Pro579Thr	0.0230714389215181	1.24148730692236e-23	0.0142116439896057	0.0722402385161299	6.93889390390723e-18	-0.177461452841403
579	Pro	Trp	p.Pro579Trp	0.0484036019273723	0	-0.525442139461905	0.0349900301821529	0	-0.906467569476206
579	Pro	Tyr	p.Pro579Tyr	0.0241767452323878	1.69588445897537e-08	-0.0407002446496339	0.0334257426720582	0	-0.332899216634286
579	Pro	Val	p.Pro579Val	0.0467325509469225	0	0.0801589510557386	0.0285018800601147	0	-0.000196673567421193
580	Ala	Arg	p.Ala580Arg	0.0342519847600248	3.25260651745651e-18	-0.56936104570482	0.0546715632377161	1.73472347597681e-17	0.257649948003235
580	Ala	Asn	p.Ala580Asn	0.0284130656189781	9.6587677520571e-36	-0.24692550597734	0.0383882460027646	0	0.177811640839194
580	Ala	Asp	p.Ala580Asp	0.027384362264576	4.14786753522804e-09	-0.658386647796907	0.0390084129326812	0	-0.414563660039188
580	Ala	Cys	p.Ala580Cys	0.0275731761538392	0	0.135639334823931	0.0434841367902729	3.46944695195361e-18	-0.13747180328783
580	Ala	Gln	p.Ala580Gln	0.0263927014121248	7.94248139479592e-11	-0.0819439113102053	0.0196091928469575	0	0.0828760976567824
580	Ala	Glu	p.Ala580Glu	0.0377594428293225	8.67361737988404e-19	-0.200857453545615	0.0234322704566761	0	0.155738727070308
580	Ala	Gly	p.Ala580Gly	0.0259684257566891	1.16265035793317e-11	-0.231959818043386	0.052073336307468	6.93889390390723e-18	-0.357151271226013
580	Ala	His	p.Ala580His	0.0273999720791006	4.08203902515884e-09	-0.12504511543599	0.0276081077794997	2.60208521396521e-18	0.0481841090734083
580	Ala	Ile	p.Ala580Ile	0.02508823203467	1.47625228014148e-12	0.0932789632514872	0.0198864899073436	0	-0.0615306962763828
580	Ala	Leu	p.Ala580Leu	0.0197695665374297	1.29472622471635e-09	-0.0396538013891023	0.0121507618705845	2.57727528843189e-15	-0.130547758549421
580	Ala	Lys	p.Ala580Lys	0.0250818015611548	9.27907603933611e-46	-0.251637164409428	0.0361483031553826	3.46944695195361e-18	0.0795484426623491
580	Ala	Met	p.Ala580Met	0.0183053368293549	2.69517526310887e-71	-0.0551613933491438	0.032919977911409	1.73472347597681e-18	0.00876640837414893
580	Ala	Phe	p.Ala580Phe	0.0403694458382163	0	-0.00858201401307261	0.0166233980098567	0	0.223396743604564
580	Ala	Pro	p.Ala580Pro	0.0526910945193226	0	-0.0414710974725293	0.0937179369937953	1.38777878078145e-17	0.0739950262656027
580	Ala	Ser	p.Ala580Ser	0.0369453978938467	0	-0.0184839144661777	0.0112035313772982	7.57552427589234e-34	0.0558747382565394
580	Ala	Thr	p.Ala580Thr	0.030752276834161	4.34443622385466e-09	-0.0741552040771436	0.0537780432213981	0	0.152784502600622
580	Ala	Trp	p.Ala580Trp	0.0221142284285136	5.25299964117265e-13	0.0782982339110958	0.0259119817059993	0	0.080896173833247
580	Ala	Tyr	p.Ala580Tyr	0.0209877956634808	8.62477700319475e-13	0.0344704426709289	0.0146264845989295	6.49931898664274e-11	0.145886085062255
580	Ala	Val	p.Ala580Val	0.0208826174371154	1.95964747105701e-08	-0.0188566236834141	0.0268492544091817	1.73472347597681e-18	0.123195186288209
581	Pro	Ala	p.Pro581Ala	0.0217673433971449	1.72916526672562e-12	0.0696686389366448	0.0433916359508894	0	0.266497068765676
581	Pro	Arg	p.Pro581Arg	0.0221664953344718	2.74920788540465e-14	-0.0535958143888735	0.0279190605541976	2.60208521396521e-18	-0.112048649021319
581	Pro	Asn	p.Pro581Asn	0.0466923030508246	0	0.0099200649388629	0.0599361618194582	0	0.07077041876857
581	Pro	Asp	p.Pro581Asp	0.0180131237107295	1.55619041551097e-35	0.074770367373056	0.0323894996105931	0	0.00713984581808747
581	Pro	Cys	p.Pro581Cys	0.0203537846119959	4.50079112565646e-51	-0.0752777565487548	0.0113874273264481	1.0391914093424e-08	0.0172715802962957
581	Pro	Gln	p.Pro581Gln	0.0216823199587454	3.51843817036002e-34	0.0135139686101834	0.040923509930985	8.67361737988404e-18	0.134633479342272
581	Pro	Glu	p.Pro581Glu	0.0265287666183612	2.93797104700122e-15	-0.0187343364083107	0.0124568588770332	6.16396635796591e-09	-0.227125587877687
581	Pro	Gly	p.Pro581Gly	0.0244050087593229	2.50373445504805e-08	-0.0137495655067448	0.0404081387762202	6.93889390390723e-18	0.160894935551029
581	Pro	His	p.Pro581His	0.0596025787983897	0	0.0621205100657963	0.0151479938820856	9.21571846612679e-17	-0.0288033921208904
581	Pro	Ile	p.Pro581Ile	0.0536765583616205	8.67361737988404e-19	-0.144651794127047	0.0530799083507338	0	-0.369347137705695
581	Pro	Leu	p.Pro581Leu	0.0216615566621606	8.4036861419707e-07	-0.0965608696198244	0.0119947452751621	1.021710485282e-06	-0.112590286957312
581	Pro	Lys	p.Pro581Lys	0.0261184940852189	4.20880924491311e-25	-0.106084022595678	0.0287494493087744	8.67361737988404e-19	-0.0308432686072839
581	Pro	Met	p.Pro581Met	0.0290599781221054	5.05064740030647e-15	-0.0467794181430585	0.0459852177531237	0	-0.0377249845004433
581	Pro	Phe	p.Pro581Phe	0.0373765520488559	8.67361737988404e-19	-0.0233838921526171	0.0362209283447292	0	-0.145107660862888
581	Pro	Ser	p.Pro581Ser	0.0203991494205884	2.38562241220668e-21	-0.0445622989719925	0.0269352125545156	8.67361737988404e-19	-0.0562658276262903
581	Pro	Thr	p.Pro581Thr	0.0527700422535968	8.67361737988404e-19	0.0310271329928911	0.0225494504689835	4.33680868994202e-19	-0.191281512979646
581	Pro	Trp	p.Pro581Trp	0.0244820971495641	2.27579613213026e-08	0.130239236918192	0.0421272913365713	3.46944695195361e-18	-0.266241194665646
581	Pro	Tyr	p.Pro581Tyr	0.0280705860613471	1.52358649654905e-09	-0.067865600482606	0.143846397546544	8.32667268468867e-17	-0.0290235975750244
581	Pro	Val	p.Pro581Val	0.0343405955551	0	-0.0490067619041441	0.0417896381966264	0	-0.113881045786937
582	Leu	Ala	p.Leu582Ala	0.0396790871371308	0	-0.493590537008527	0.0225878399089299	1.15139637496944e-32	-0.843502067385542
582	Leu	Arg	p.Leu582Arg	0.111786306301601	1.38777878078145e-17	-1.21254605763294	0.0250079474292319	1.06200611063449e-21	-1.05283623395214
582	Leu	Asn	p.Leu582Asn	0.0530787249031438	1.42102839911784e-11	-1.43965525709804	0.0581078174482976	0	-1.02039298375809
582	Leu	Asp	p.Leu582Asp	0.0641450354539844	1.73472347597681e-18	-1.30362859230477	0.02153526684214	4.86863955581083e-08	-1.06731222543152
582	Leu	Cys	p.Leu582Cys	0.0236101358945807	1.525396991038e-38	-0.0952227971699871	0.0206156206078846	8.67361737988404e-19	-0.110972003823176
582	Leu	Gln	p.Leu582Gln	0.0884225270439288	3.46944695195361e-18	-1.50704206129051	0.0246117871370301	9.63526193467872e-23	-1.09531262390877
582	Leu	Glu	p.Leu582Glu	0.0736320104611914	0	-1.4020178599915	0.032848944814935	2.60208521396521e-18	-1.06155025031798
582	Leu	Gly	p.Leu582Gly	0.035293862153644	1.84388735664486e-25	-1.4631960923693	0.032307094616681	3.58914287179601e-15	-1.15720413376872
582	Leu	His	p.Leu582His	0.151516910235802	0	-1.50892204096774	0.0283958812906534	4.17795919358151e-08	-1.11069677558613
582	Leu	Ile	p.Leu582Ile	0.0391327261269535	8.67361737988404e-19	0.0251975129654593	0.0500618363943635	0	0.0328371116183756
582	Leu	Lys	p.Leu582Lys	0.0675690223157928	0	-1.3459490510911	0.0659070733628748	0	-0.943221504073728
582	Leu	Met	p.Leu582Met	0.0233122957897743	4.75680644179688e-10	0.00632498096201095	0.0455310918629002	0	-0.197189500478615
582	Leu	Phe	p.Leu582Phe	0.128249823538287	0	-1.27690223909898	0.0208651162833781	7.02271398047346e-14	-1.04365888022931
582	Leu	Pro	p.Leu582Pro	0.106426485811672	0	-1.33910174662123	0.0255272560056849	3.00960188350963e-21	-1.09712738546697
582	Leu	Ser	p.Leu582Ser	0.0319991922271878	1.86528523429412e-43	-1.02338395663008	0.0326310068078494	3.00974523081976e-16	-0.88692582208324
582	Leu	Ter	p.Leu582Ter	NA	NA	NA	NA	NA	NA
582	Leu	Thr	p.Leu582Thr	0.0240854473801636	1.13756854752078e-45	-0.108851238974709	0.0197072368812559	6.46978347632055e-13	-0.375567285889215
582	Leu	Trp	p.Leu582Trp	0.145383389177256	0	-1.30993482359548	0.0263100644575542	4.98687352135659e-15	-0.94102221712457
582	Leu	Tyr	p.Leu582Tyr	0.0827445537861173	5.20417042793042e-18	-1.49419094712405	0.0548723710362683	0	-1.19893530348845
582	Leu	Val	p.Leu582Val	0.0231182200544347	8.85058009632876e-21	0.163932248200496	0.051476005177957	0	0.035975598873272
583	Phe	Ala	p.Phe583Ala	0.0373528491778337	0	-0.1078503663634	0.0583167810360302	6.93889390390723e-18	-0.00282187268710073
583	Phe	Arg	p.Phe583Arg	0.0327394640227054	7.13838710364456e-16	-0.172349883624393	0.0366390793881651	0	0.078215309796161
583	Phe	Asn	p.Phe583Asn	0.0253136990869725	2.63004125882587e-08	-0.230666180950175	0.0427640057478564	6.93889390390723e-18	0.00270127789240834
583	Phe	Asp	p.Phe583Asp	0.0347212351917279	8.67361737988404e-18	-0.284988419862248	0.0416052241761562	0	-0.242498504488301
583	Phe	Cys	p.Phe583Cys	0.0209096518196232	2.72730965189655e-32	-0.165643519485631	0.0559577852427903	3.46944695195361e-18	-0.054391264608478
583	Phe	Gln	p.Phe583Gln	0.0282790193444373	4.43256827721344e-08	-0.221809531979294	0.0902919926273541	0	-0.119544260354721
583	Phe	Glu	p.Phe583Glu	0.0270846282492546	5.35088885798428e-08	-0.17324947581087	0.0129311730143991	1.04453117054173e-39	-0.140432900902279
583	Phe	Gly	p.Phe583Gly	0.0257492199945652	8.33683998534203e-09	-0.217871950577543	0.02982660734319	8.67361737988404e-19	0.0494131106434337
583	Phe	His	p.Phe583His	0.0357184061729897	0	-0.299581661072909	0.0296269166722141	0	-0.013500008306958
583	Phe	Ile	p.Phe583Ile	0.0221451659766867	7.32818901640509e-70	-0.0992815179196884	0.0104176158972133	6.14020855648113e-47	-0.0543999025767762
583	Phe	Leu	p.Phe583Leu	0.0209731670717263	8.70281016051241e-25	-0.151952381352208	0.0372304281187531	3.46944695195361e-18	0.05933447837101
583	Phe	Lys	p.Phe583Lys	0.023726271541718	1.93421703526079e-13	-0.0989581051456822	0.0687285443716334	0	-0.12997075473764
583	Phe	Met	p.Phe583Met	0.0210002751107188	3.50550700847833e-07	-0.161834079949609	0.0450784208007472	3.46944695195361e-18	0.0937464356965907
583	Phe	Pro	p.Phe583Pro	0.0327925635614658	2.44803110706496e-08	-0.611607463010883	0.0963256112905645	4.16333634234434e-17	-0.625697022707633
583	Phe	Ser	p.Phe583Ser	0.0330386815589927	2.27368904953673e-13	-0.209173680409435	0.0458611750407102	0	-0.0375685249916795
583	Phe	Ter	p.Phe583Ter	NA	NA	NA	NA	NA	NA
583	Phe	Thr	p.Phe583Thr	0.0231860567033233	4.87850896334961e-71	-0.2492983884261	0.0150132513407375	8.24551597672468e-28	-0.106769703485281
583	Phe	Trp	p.Phe583Trp	0.0236213786572456	1.13725355910273e-10	-0.167393952984199	0.0406232291291346	0	-0.04568238931207
583	Phe	Tyr	p.Phe583Tyr	0.0597254674697142	0	-0.124385246664976	0.101849037421762	0	0.0823442578744406
583	Phe	Val	p.Phe583Val	0.0205976860411941	1.36374521256646e-08	-0.0865390796650033	0.0526695247225355	0	-0.113039937104078
584	Asp	Ala	p.Asp584Ala	0.0235904212765774	2.48236704168898e-65	-0.0330393530918181	0.033991617433885	0	-0.211876418817614
584	Asp	Arg	p.Asp584Arg	0.0205430304777645	3.57153224049701e-29	-0.090511632216266	0.0150689781360902	2.8285832270132e-08	-0.192904294040393
584	Asp	Asn	p.Asp584Asn	0.0287007797038758	5.63503164371579e-07	-0.0529542587793418	0.0699774343380657	1.38777878078145e-17	0.0207319492941225
584	Asp	Cys	p.Asp584Cys	0.0348157177034119	0	0.130731461503779	0.0311256055084911	0	-0.170642634620889
584	Asp	Gln	p.Asp584Gln	0.0241887811577026	4.24890301303161e-66	0.021683811602514	0.0682852962422823	6.93889390390723e-18	-0.0973718286201536
584	Asp	Glu	p.Asp584Glu	0.0194488816862752	3.08476755965899e-49	-0.0111499326451453	0.0294120879438417	0	0.0409249945896745
584	Asp	Gly	p.Asp584Gly	0.020343968075871	1.48375822741525e-07	-0.128571909967516	0.0109172256025015	1.10180462054916e-18	-0.0538915685266022
584	Asp	His	p.Asp584His	0.0384180626131792	0	0.0251845591875609	0.0566133269791366	0	-0.0452812190671103
584	Asp	Ile	p.Asp584Ile	0.030656220926428	0	0.215792959689136	0.0234524415550145	0	-0.320014507660342
584	Asp	Leu	p.Asp584Leu	0.0222321259237253	7.86924636475691e-07	0.0638781708212927	0.0568344457495746	0	-0.221730684046076
584	Asp	Lys	p.Asp584Lys	0.0439183963426851	8.67361737988404e-19	-0.0436365876066	0.0243784413901927	8.67361737988404e-19	-0.0829826283206597
584	Asp	Met	p.Asp584Met	0.0225155004000268	1.00328174817483e-29	0.0294681335949816	0.0385405710357233	1.73472347597681e-18	-0.118672885236328
584	Asp	Phe	p.Asp584Phe	0.0253312721508126	2.03381308858564e-08	0.159973992668033	0.0309038952068454	8.67361737988404e-19	-0.369120617009743
584	Asp	Pro	p.Asp584Pro	0.055706185523497	2.60208521396521e-18	-0.0882845313786557	0.0195570896516515	1.80817540403446e-08	-0.0386476991360302
584	Asp	Ser	p.Asp584Ser	0.0215464383028407	4.52972215272018e-46	-0.022267734440547	0.0182067488581825	6.35992994379997e-16	-0.0070003231978361
584	Asp	Ter	p.Asp584Ter	NA	NA	NA	NA	NA	NA
584	Asp	Thr	p.Asp584Thr	0.0203280500963967	8.09093838593524e-09	0.0234104202738451	0.037385079199421	1.73472347597681e-18	-0.134585099015842
584	Asp	Trp	p.Asp584Trp	0.0373180854760757	4.33680868994202e-19	0.455449266709754	0.0608827404380927	6.93889390390723e-18	-0.212997681097332
584	Asp	Tyr	p.Asp584Tyr	0.0242543153382086	2.67480069538707e-16	0.152290733754993	0.0178129363402443	6.50521303491303e-19	-0.0356679010856743
584	Asp	Val	p.Asp584Val	0.0342990217614217	8.67361737988404e-19	0.0400785405682556	0.0249796827462732	0	-0.272610417685542
585	Leu	Ala	p.Leu585Ala	0.0246947325952385	2.61248159459822e-07	-0.0763128657793213	0.0127471194559054	3.07014015471665e-16	-0.0907109717189628
585	Leu	Arg	p.Leu585Arg	0.114393682904818	0	-1.39060042131592	0.0209520016353231	1.06496948552447e-07	-1.00481662673885
585	Leu	Asn	p.Leu585Asn	0.0411021813814907	2.16840434497101e-18	-0.107656745151032	0.0364217133983897	0	-0.0189599230919268
585	Leu	Asp	p.Leu585Asp	0.11572089464734	0	-1.41613739485065	0.0311141483787749	2.93315718935538e-14	-1.09147988836383
585	Leu	Cys	p.Leu585Cys	0.0257026459961841	4.60135944103934e-13	-0.0309492908448059	0.0297267626965349	0	-0.073406575511819
585	Leu	Gln	p.Leu585Gln	0.0216747356347975	6.22415520396094e-07	-0.117971182852614	0.0324638671596688	0	0.0241139816453227
585	Leu	Glu	p.Leu585Glu	0.0453409922945397	0	-1.01259657847935	0.0603906012245866	0	-0.659371500521501
585	Leu	Gly	p.Leu585Gly	0.0492198320002964	2.14058177658988e-08	-0.900204647201012	0.0248976766319092	1.4455136271569e-29	-0.839847813612956
585	Leu	His	p.Leu585His	0.0426853844836194	4.33680868994202e-19	-0.100322887819244	0.0371853500290872	3.46944695195361e-18	-0.292134554920264
585	Leu	Ile	p.Leu585Ile	0.0230896408488185	7.5935260509338e-52	0.175329172224053	0.0304990932729212	8.67361737988404e-19	-0.0791831170189668
585	Leu	Lys	p.Leu585Lys	0.0367252454735284	2.04531932644166e-10	-1.12991936880974	0.0229739287435662	1.81282940048266e-14	-0.491916910504854
585	Leu	Met	p.Leu585Met	0.0393395812000122	8.67361737988404e-19	-0.0633278537353973	0.0388497333336285	0	-0.0692264916266837
585	Leu	Phe	p.Leu585Phe	0.0318571948133301	0	0.218458799305794	0.0183310994711026	1.73472347597681e-18	-0.174279259146081
585	Leu	Pro	p.Leu585Pro	0.0991462593208363	0	-1.46306303572374	0.0245536850971889	3.21157285343816e-73	-0.938651290099352
585	Leu	Ser	p.Leu585Ser	0.0229185016113483	7.85309945642082e-23	-0.287036976577754	0.0238267775490224	0	-0.193700275010592
585	Leu	Ter	p.Leu585Ter	NA	NA	NA	NA	NA	NA
585	Leu	Thr	p.Leu585Thr	0.0513420118858117	0	-0.17312029326156	0.0143643703154061	3.78215629256589e-10	-0.27020456037817
585	Leu	Trp	p.Leu585Trp	0.0246027035263362	2.14100016452133e-22	-0.433561839310895	0.0501197256857728	3.46944695195361e-18	-0.982799436261359
585	Leu	Tyr	p.Leu585Tyr	0.0659854582853559	3.46944695195361e-18	-0.132362442405471	0.0499811226368673	0	-0.00173000646984614
585	Leu	Val	p.Leu585Val	0.0238699546070119	1.89369494477815e-12	0.0452898242849706	0.0131615997825208	8.10917305006653e-09	-0.0467181407352907
586	Ala	Arg	p.Ala586Arg	0.0562326551846291	4.67421240601951e-15	-1.47890845309721	0.0266182452594796	7.7345226711477e-39	-1.10219086625639
586	Ala	Asn	p.Ala586Asn	0.103932078368371	0	-0.820688669395168	0.0386050177322799	1.30104260698261e-17	-0.89722790328267
586	Ala	Asp	p.Ala586Asp	0.0529932220723401	7.24854204436909e-15	-1.04995199577312	0.0230185233521509	1.41782610547978e-19	-0.933639812859354
586	Ala	Cys	p.Ala586Cys	0.0243866111058495	2.9568855302621e-09	-0.257772301266009	0.0337789635105312	0	-0.0967052222786296
586	Ala	Gln	p.Ala586Gln	0.0955199496011787	0	-1.14075256007193	0.0231060035589948	1.29302297104225e-35	-1.1254886888979
586	Ala	Glu	p.Ala586Glu	0.0761466655524927	0	-1.44212274737479	0.0456432267117701	0	-1.02861671472489
586	Ala	Gly	p.Ala586Gly	0.029968710591364	8.67361737988404e-19	0.264307732190702	0.0444332074011303	0	-0.162195080992726
586	Ala	His	p.Ala586His	0.0833928904614588	0	-1.33723231608089	0.0270119723185526	3.42581502415779e-103	-0.97479988393255
586	Ala	Ile	p.Ala586Ile	0.0305361081734416	7.08539992467713e-08	-0.24689462212346	0.0154586285908587	3.74431461119964e-87	0.158931705514734
586	Ala	Leu	p.Ala586Leu	0.018834999376646	3.79738626848022e-26	-0.218766235720892	0.0335867733954719	0	-0.0757562379402841
586	Ala	Lys	p.Ala586Lys	0.12429089911422	6.93889390390723e-18	-1.2103683041061	0.0266488926462022	3.50944794180585e-21	-1.00050726539268
586	Ala	Met	p.Ala586Met	0.0381397435282705	1.69135538907739e-16	-0.133228744044803	0.0283064955738201	0	-0.114633482980214
586	Ala	Phe	p.Ala586Phe	0.0388988518802362	0	0.410504648617904	0.0174630207703628	5.08766706906772e-18	-0.583169454247457
586	Ala	Pro	p.Ala586Pro	0.111704888366781	3.46944695195361e-18	-1.25314619968221	0.0332017355843461	9.24652075270593e-14	-0.943804021686577
586	Ala	Ser	p.Ala586Ser	0.0293935830354475	6.49679962605454e-14	0.0470718273720412	0.0305231009036389	1.73472347597681e-18	-0.0561959238110212
586	Ala	Ter	p.Ala586Ter	NA	NA	NA	NA	NA	NA
586	Ala	Thr	p.Ala586Thr	0.0246658871763496	5.80560480905276e-30	-0.259628157966695	0.0447938586835059	0	-0.00567122272529222
586	Ala	Trp	p.Ala586Trp	0.10325726462229	0	-1.40489946698239	0.0213771244644125	3.04282815203428e-73	-1.09539409921072
586	Ala	Tyr	p.Ala586Tyr	0.029986905072366	6.99966912754401e-13	-0.829714962906575	0.0511575707004221	0	-0.935807202324211
586	Ala	Val	p.Ala586Val	0.047646334955901	8.67361737988404e-19	-0.266563740195864	0.0106160990115369	1.71641391323595e-22	0.00230828839609032
587	Met	Ala	p.Met587Ala	0.0435415744372987	0	0.053997136109141	0.0529147357616334	0	-0.309887685334045
587	Met	Arg	p.Met587Arg	0.0230569861746349	1.40718919687584e-19	-0.205363867244816	0.0157247749612684	5.98632688558753e-13	0.0285443725981339
587	Met	Asn	p.Met587Asn	0.03608732106279	0	0.342913997568551	0.0670840318656743	2.08166817117217e-17	-0.146618877490356
587	Met	Asp	p.Met587Asp	0.0590512037455944	0	-0.593316674220526	0.0446991600940391	1.73472347597681e-18	-0.907796666697096
587	Met	Cys	p.Met587Cys	0.0262302910135698	0	0.8551380544501	0.0197578318760407	0	0.148436757065034
587	Met	Gln	p.Met587Gln	0.0459711482342868	0	-0.0859460961088503	0.0397770273288896	0	-0.126255187009454
587	Met	Glu	p.Met587Glu	0.0421492371112863	5.77229236631283e-16	-0.0336931162477967	0.0602565663989475	0	-0.319973644753783
587	Met	Gly	p.Met587Gly	0.028255530361467	2.74129677291235e-15	-0.207325081389562	0.0205717053524566	9.93758027256764e-15	-0.564439156141115
587	Met	His	p.Met587His	0.0216657259725887	5.65440117486558e-64	-0.0535163328645056	0.0415185132502074	0	-0.171391591330404
587	Met	Ile	p.Met587Ile	0.0584861512024037	3.46944695195361e-18	0.0472637645174362	0.0393465931371076	0	-0.016020954920131
587	Met	Leu	p.Met587Leu	0.0339062940392245	0	0.0678170082485069	0.0833161061298624	1.38777878078145e-17	0.192104692995708
587	Met	Lys	p.Met587Lys	0.0317362959096486	2.13992734122981e-12	-0.0731408516769121	0.0790700121808584	0	0.104766959769469
587	Met	Phe	p.Met587Phe	0.0309889214947938	2.18124129869324e-14	0.117560750851399	0.103140197176693	0	-0.338338795631942
587	Met	Pro	p.Met587Pro	0.0869122279378084	0	-1.39449385944181	0.0285614914455723	2.29595102478608e-10	-1.11234050157975
587	Met	Ser	p.Met587Ser	0.0347775404100314	5.97438765126412e-15	0.13563603502747	0.0395309613052085	0	-0.109379012351553
587	Met	Thr	p.Met587Thr	0.0350832802251993	0	-0.0545119025040797	0.0575472501100597	0	-0.14291492647565
587	Met	Trp	p.Met587Trp	0.0196760969042753	4.50023784181957e-15	0.420315897810632	0.0120767192382621	8.23758591723503e-42	-0.29121041514647
587	Met	Tyr	p.Met587Tyr	0.0296989121347749	4.55364912443912e-18	0.17804829507962	0.0577659179227228	0	0.162426543784197
587	Met	Val	p.Met587Val	0.0197758846297274	4.84838086256426e-30	0.153788941768787	0.0266806874141415	8.67361737988404e-19	-0.0537387575142325
588	Leu	Ala	p.Leu588Ala	0.0367517253684567	0	0.0268091890474291	0.0205832193328005	4.33680868994202e-19	0.19288243023392
588	Leu	Arg	p.Leu588Arg	0.0246782759944296	2.8279903023736e-09	-0.206825954239987	0.096663096109363	0	0.110455244931287
588	Leu	Asn	p.Leu588Asn	0.042294397342079	4.33680868994202e-19	-0.109837213002876	0.0152536965110769	6.9741115496956e-21	-0.0322622659300828
588	Leu	Asp	p.Leu588Asp	0.0207871925492864	1.53525078966232e-36	0.143473810219632	0.0169735526891636	3.1339947997866e-15	0.0493223382925323
588	Leu	Cys	p.Leu588Cys	0.0465530995649297	0	-0.0939041301564621	0.0939472370400128	0	0.0234726577028966
588	Leu	Gln	p.Leu588Gln	0.018459514902858	1.26530116526982e-81	-0.0699663752681355	0.0302436510254405	0	0.100722676309606
588	Leu	Glu	p.Leu588Glu	0.0291947056308715	1.42092717800302e-13	0.0769235797435572	0.0171998169867194	8.41340885848751e-17	0.0978282162566293
588	Leu	Gly	p.Leu588Gly	0.0209508553090465	1.03318664758312e-12	-0.0271153525061729	0.0134838553838761	5.74523068008759e-14	0.0724716749659887
588	Leu	His	p.Leu588His	0.0215696865487869	3.6013471002127e-22	0.0365013064324723	0.0586747095552206	0	-0.0128096840892262
588	Leu	Ile	p.Leu588Ile	0.032636277440133	9.01622526638945e-16	-0.0232924238390734	0.0149604785746038	2.54177026980097e-21	-0.0191007912910389
588	Leu	Lys	p.Leu588Lys	0.0223327653596658	2.60453190329678e-18	-0.205829496370575	0.0129008600654883	4.53593118559833e-17	0.0340822356684839
588	Leu	Met	p.Leu588Met	0.0231465292843363	1.4818672814603e-53	-0.0155781704132474	0.0432523291246201	0	-0.0754025227764864
588	Leu	Phe	p.Leu588Phe	0.0219749064697433	3.39515554866122e-18	0.0901751563450039	0.0182020126871539	4.37627364902049e-15	-0.221978398677702
588	Leu	Pro	p.Leu588Pro	0.0517658133593812	1.88642405776936e-07	-1.0849420914018	0.0523969747913336	0	-1.07551535288315
588	Leu	Ser	p.Leu588Ser	0.0353891528635294	5.20417042793042e-18	0.0547234744125595	0.0495701971143661	3.46944695195361e-18	0.138226425774386
588	Leu	Ter	p.Leu588Ter	NA	NA	NA	NA	NA	NA
588	Leu	Thr	p.Leu588Thr	0.0497517355128799	1.73472347597681e-18	-0.0913692991008849	0.0248843533855583	8.67361737988404e-19	0.0734879783573702
588	Leu	Trp	p.Leu588Trp	0.0219081316088585	1.64613582929234e-51	0.168229716567897	0.027045768095517	0	-0.0650152498836369
588	Leu	Tyr	p.Leu588Tyr	0.0403183693105507	8.67361737988404e-19	0.11102054814578	0.0458285773747259	3.46944695195361e-18	-0.0759218643577013
588	Leu	Val	p.Leu588Val	0.0235079272584765	3.31003510089525e-07	-0.0456808403722739	0.0277308411028311	0	-0.177886622269577
589	Ala	Arg	p.Ala589Arg	0.0829703042270885	0	-0.944779717449282	0.0267446889193594	4.8772552737481e-36	-0.977698410310593
589	Ala	Asn	p.Ala589Asn	0.0891416208607208	0	-1.16257838635764	0.0248775349793847	4.97340708567001e-21	-1.08816851567188
589	Ala	Asp	p.Ala589Asp	0.0551224055094438	0	-1.41950519048216	0.037152115795561	1.73472347597681e-18	-1.0251116430576
589	Ala	Cys	p.Ala589Cys	0.0307308418262132	6.50521303491303e-19	0.256086113420807	0.0161279997998761	5.08154237118346e-07	-0.355418141887737
589	Ala	Gln	p.Ala589Gln	0.0276235038934331	1.64597984465368e-48	-0.349908357389028	0.0223216028078635	1.93648053367327e-08	-0.940103427234146
589	Ala	Glu	p.Ala589Glu	0.026829534309125	7.87149666791415e-32	-0.820946690251129	0.0204465430322599	7.83191139734123e-09	-0.854634249249073
589	Ala	Gly	p.Ala589Gly	0.020295130830538	8.49956329867777e-14	0.345573058230875	0.0292386860448026	0	-0.0567590502731963
589	Ala	His	p.Ala589His	0.0571140331320363	0	-0.0731115831056022	0.0789587193433231	2.08166817117217e-17	-0.478196099185062
589	Ala	Ile	p.Ala589Ile	0.0364787711744648	3.96817995129695e-16	-0.209363894016013	0.0226221230890998	2.72872457857739e-30	-0.83425527862725
589	Ala	Leu	p.Ala589Leu	0.0483192753752203	1.73472347597681e-18	-0.901992269245379	0.0514124244197519	0	-0.953889482824438
589	Ala	Lys	p.Ala589Lys	0.0748444222933053	8.67361737988404e-18	-1.28412617898222	0.0275175059430691	1.28606668091535e-15	-1.21913228467996
589	Ala	Met	p.Ala589Met	0.0440380494832598	8.67361737988404e-19	-0.330259754813391	0.0221646851586277	1.77591382775479e-08	-1.02025606293435
589	Ala	Phe	p.Ala589Phe	0.02059264423992	2.5739458793694e-16	0.400178961707988	0.0341649268059914	0	-0.805538270959762
589	Ala	Pro	p.Ala589Pro	0.0810573841365231	1.73472347597681e-18	-1.24009284166376	0.0275809847059296	1.86481582343991e-08	-1.11709945315099
589	Ala	Ser	p.Ala589Ser	0.0231289866228378	7.7804507025471e-09	0.259131414219808	0.0453714099050523	0	-0.101428315403549
589	Ala	Ter	p.Ala589Ter	NA	NA	NA	NA	NA	NA
589	Ala	Thr	p.Ala589Thr	0.0771332035303042	0	-0.734801729111985	0.055234049759256	0	-0.541984516291491
589	Ala	Trp	p.Ala589Trp	0.0224104761162973	5.54351920711132e-22	0.543975800815465	0.0552342267748789	3.46944695195361e-18	-0.876311883009615
589	Ala	Tyr	p.Ala589Tyr	0.0354204555021548	8.67361737988404e-19	0.337915336121692	0.0318964304257306	9.62771529167128e-17	-0.790762883523194
589	Ala	Val	p.Ala589Val	0.0445094107776253	0	0.456617971161432	0.0183014503692918	3.07739073449206e-07	-0.803141994489356
590	Leu	Ala	p.Leu590Ala	0.0405224147701234	7.93635990259389e-17	-0.567408078220893	0.0238461836895452	4.77048955893622e-18	-0.452819268650574
590	Leu	Arg	p.Leu590Arg	0.0540339319948306	0	-1.15086563797143	0.0303583152705207	1.26839099119647e-11	-0.991727739438951
590	Leu	Asn	p.Leu590Asn	0.0728944731372779	0	-1.41726278156071	0.0267880694763058	5.94527831588578e-07	-1.07951026423226
590	Leu	Asp	p.Leu590Asp	0.0595013994204956	0	-1.27672807847466	0.0269445564652996	2.53833412622306e-15	-1.0796340297233
590	Leu	Cys	p.Leu590Cys	0.0198831830706271	3.58467521161007e-09	-0.532451541968736	0.0371333558844006	1.73472347597681e-18	-0.203619380172993
590	Leu	Gln	p.Leu590Gln	0.0763401804700821	0	-0.692973797864528	0.0230352535115367	1.08309014571527e-31	-0.677576940217377
590	Leu	Glu	p.Leu590Glu	0.0512838048786592	0	-1.37257204705313	0.0210958938980059	5.82117869240116e-26	-0.928973321686498
590	Leu	Gly	p.Leu590Gly	0.115100746301082	0	-1.20603751297891	0.0324197943895386	2.60208521396521e-18	-1.0218986291619
590	Leu	His	p.Leu590His	0.0429862822047364	3.10046100729031e-09	-1.14269894235731	0.0474285604603737	3.46944695195361e-18	-0.731323982929296
590	Leu	Ile	p.Leu590Ile	0.0237389145666289	5.69765359947078e-43	-0.278684773168192	0.0367520928340845	5.20417042793042e-18	-0.101939085927245
590	Leu	Lys	p.Leu590Lys	0.0818262922477621	6.93889390390723e-18	-1.37257483066496	0.0219629455301361	1.88734884341456e-51	-1.1082782958627
590	Leu	Met	p.Leu590Met	0.0424943721031501	0	-0.286348592982196	0.0229869747151251	0	0.0503676660675363
590	Leu	Phe	p.Leu590Phe	0.0224732128377438	1.06741872285543e-13	-0.0710448120445474	0.0285859118920619	1.73472347597681e-18	-0.00418333752845556
590	Leu	Pro	p.Leu590Pro	NA	NA	NA	NA	NA	NA
590	Leu	Ser	p.Leu590Ser	0.0693818811158787	0	-1.11214595966434	0.0317672533434419	4.33680868994202e-17	-0.898105717663619
590	Leu	Ter	p.Leu590Ter	NA	NA	NA	NA	NA	NA
590	Leu	Thr	p.Leu590Thr	0.0468425904447219	0	-0.744025665757909	0.0354514720631007	0	-0.599790162127468
590	Leu	Trp	p.Leu590Trp	0.0235514316002422	1.94412509094827e-12	-0.266374841889284	0.0169813728031655	0	-0.373102480701983
590	Leu	Tyr	p.Leu590Tyr	0.0602282862340975	0	-0.70508521033057	0.0445170334941632	0	0.0186188527747422
590	Leu	Val	p.Leu590Val	0.0225560574116751	4.21540392923977e-07	-0.3401866219424	0.0436266928970221	0	-0.212558544209523
591	Asp	Ala	p.Asp591Ala	0.023427226874334	7.56555816963395e-10	0.25185899056286	0.0464349072143528	3.46944695195361e-18	0.033119158827989
591	Asp	Arg	p.Asp591Arg	0.0427278770800675	0	-0.109397987106714	0.0129693575081197	2.33194532499141e-09	-0.130636535835854
591	Asp	Asn	p.Asp591Asn	0.0183563974472955	8.2503151271117e-14	-0.266916101555098	0.0209081355360782	0	0.00365786949334423
591	Asp	Cys	p.Asp591Cys	0.0205235785417518	1.47004001853357e-12	0.0112751568848166	0.0456770152252174	3.46944695195361e-18	-0.0158051203432408
591	Asp	Gln	p.Asp591Gln	0.0214197098535161	2.16531364892339e-08	-0.00377827585728804	0.0465297129635798	0	-0.0835401374943899
591	Asp	Glu	p.Asp591Glu	0.0246247165728278	1.52607093628632e-12	0.160954077147335	0.0402939177001798	1.73472347597681e-18	0.0786941042393652
591	Asp	Gly	p.Asp591Gly	0.0163440417486573	2.40171521824159e-22	0.336692170086676	0.0449083598606044	0	0.0291818881448508
591	Asp	His	p.Asp591His	0.0402915678902363	0	-0.0390399974008313	0.0283584663636736	0	-0.111280380275341
591	Asp	Ile	p.Asp591Ile	0.0207136240615212	4.83726574278893e-07	-0.055127472789396	0.0522159778642791	3.46944695195361e-18	-0.214063510721211
591	Asp	Leu	p.Asp591Leu	0.0160991424972505	2.33628207637347e-79	-0.080977918784123	0.043617925219247	0	0.0835267376833455
591	Asp	Lys	p.Asp591Lys	0.0396281946699938	4.33680868994202e-19	-0.0623323731567783	0.0686925752362423	1.38777878078145e-17	-0.00353421927056687
591	Asp	Met	p.Asp591Met	0.0437452297442593	0	0.0276169718030473	0.0196523109275374	0	-0.0986770954597128
591	Asp	Phe	p.Asp591Phe	0.0173037456127592	5.49235034724338e-68	0.0540955844393978	0.0382170198187849	0	-0.271716433082569
591	Asp	Pro	p.Asp591Pro	0.0283348066447933	3.30148093246321e-06	-0.359146205370947	0.0216261525396537	7.6746448395169e-14	-0.788332338722869
591	Asp	Ser	p.Asp591Ser	0.0209566576754966	5.53388500341955e-12	0.101904796930808	0.0121503519887036	1.37279117359951e-09	0.0229338351187976
591	Asp	Thr	p.Asp591Thr	0.0442616467498198	8.67361737988404e-19	-0.00592342147886028	0.0429212707823602	3.46944695195361e-18	-0.0338694564082106
591	Asp	Trp	p.Asp591Trp	0.0157765601760236	5.81312971083667e-09	0.291113820370751	0.0274020227749295	0	-0.864957299602485
591	Asp	Tyr	p.Asp591Tyr	0.0245118625757923	6.50521303491303e-19	0.452846618756526	0.0140231923466476	4.28505972024928e-14	-0.191843546195298
591	Asp	Val	p.Asp591Val	0.0255822599692587	1.30104260698261e-18	0.0136259592525439	0.0300233775150298	0	-0.0533830340111374
592	Ser	Ala	p.Ser592Ala	0.021922042610866	7.95683455055167e-46	0.0117067285956703	0.0242185979210136	8.67361737988404e-19	-0.0632984336473526
592	Ser	Arg	p.Ser592Arg	0.0282246146376815	5.85324711117365e-10	-0.231661507775059	0.0307099291988174	8.67361737988404e-19	-0.153079125427361
592	Ser	Asn	p.Ser592Asn	0.0156656888673202	4.22234486331057e-31	-0.0381874256101208	0.0088273974214421	3.48023745008265e-15	0.0312973004127972
592	Ser	Asp	p.Ser592Asp	0.0176153760031805	3.17174725297344e-42	0.100496522066958	0.0264617579712225	0	-0.0269165809764651
592	Ser	Cys	p.Ser592Cys	0.017583180953729	9.18615475733092e-13	-0.0295997029962265	0.0240226055667913	1.73472347597681e-18	-0.0312170096916097
592	Ser	Gln	p.Ser592Gln	0.0262459713025736	1.21290429966065e-50	-0.282470827496231	0.0474863802772478	0	-0.023179750832491
592	Ser	Glu	p.Ser592Glu	0.0204622518531811	1.1267186373975e-06	0.0224068618908654	0.0117759105282565	2.72965653817624e-07	0.0344576511082967
592	Ser	Gly	p.Ser592Gly	0.017047452206357	6.38652613968621e-26	0.0396900233184189	0.0107214986763366	3.86284853759076e-07	0.148398335383761
592	Ser	His	p.Ser592His	0.027361340726844	1.73342134916765e-13	0.0285946717149173	0.0618495095257582	1.38777878078145e-17	-0.149059236306574
592	Ser	Ile	p.Ser592Ile	0.0303987180733474	1.21430643318376e-17	-0.175690114870063	0.010823026020311	2.32004012737145e-42	0.118885084235028
592	Ser	Leu	p.Ser592Leu	0.0183397068030352	1.98895119832644e-29	-0.188786618502787	0.0326827033368207	5.20417042793042e-18	-0.0290767038454179
592	Ser	Lys	p.Ser592Lys	0.0224281141231244	7.83265251702213e-42	-0.175899292748114	0.04105075469178	0	0.0666607316844564
592	Ser	Met	p.Ser592Met	0.0518015964662027	0	-0.187775163403016	0.0203369843159974	0	0.0376363773531554
592	Ser	Phe	p.Ser592Phe	0.03592751051279	1.30104260698261e-18	-0.149035867365699	0.0261443897033735	1.73472347597681e-18	-0.0445065091332224
592	Ser	Pro	p.Ser592Pro	0.0349594249178458	1.04397827188629e-14	0.188913010168924	0.0243454922700437	2.32669786215389e-15	-0.494649417673874
592	Ser	Ter	p.Ser592Ter	NA	NA	NA	NA	NA	NA
592	Ser	Thr	p.Ser592Thr	0.0200473771434599	1.25108748525254e-14	-0.0789388567725759	0.0108878281560126	3.05633859344347e-35	-0.0463079864026783
592	Ser	Trp	p.Ser592Trp	0.021276908521625	2.85790424857987e-07	0.0171123228520257	0.0673237764504608	6.93889390390723e-18	-0.028509930143164
592	Ser	Tyr	p.Ser592Tyr	0.0179440969008429	6.46543969203251e-09	-0.0719947933589513	0.01613238521346	4.10262102068515e-16	-0.0760014013101629
592	Ser	Val	p.Ser592Val	0.020098328194778	1.65278491132605e-45	-0.0819178771626341	0.0635657619077896	0	-0.0907538631742023
593	Pro	Ala	p.Pro593Ala	0.0133306984350251	7.45885315334183e-55	0.013435973685624	0.0302147462445376	0	-0.0670411944092583
593	Pro	Arg	p.Pro593Arg	0.041402292660785	0	0.00254254145437539	0.0222715148972278	8.67361737988404e-19	-0.0427574484423927
593	Pro	Asn	p.Pro593Asn	0.0177581025580672	3.87252214887127e-12	0.0144518596223931	0.0456199430942003	0	0.0143053105122287
593	Pro	Asp	p.Pro593Asp	0.0129505030141242	3.88155906808345e-09	0.134155566253668	0.0309272827047989	3.46944695195361e-18	0.0313478373115911
593	Pro	Cys	p.Pro593Cys	0.0208522647068128	2.16840434497101e-19	0.0166788863946426	0.00793244174637518	1.00674502538585e-19	-0.0564234368237363
[truncated: 3,057 more rows]

## Sheet: Rosetta_Gemme_data
position	wt_aa	sub_aa	variant	SE_interaction	epsilon_interaction	score_interaction	SE_abundance	epsilon_abundance	score_abundance	Rosetta_ddG	Gemme_ddE
487	Arg	Ala	p.Arg487Ala	0.039261	4.25007e-17	0.0572811	0.128536	5.55112e-17	0.168416	-0.142414	-0.387194
487	Arg	Asn	p.Arg487Asn	0.0722635	1.73472e-18	0.134635	0.0917933	0	0.0549231	-0.185977	-0.415011
487	Arg	Asp	p.Arg487Asp	0.063502	0	1.38986	0.0630681	0	0.0201992	-0.172874	-0.325727
487	Arg	Cys	p.Arg487Cys	0.0376798	9.13029e-11	0.164925	0.0646365	0	0.117268	0.793908	-0.651346
487	Arg	Gln	p.Arg487Gln	0.0769641	3.46945e-18	0.095121	0.0956472	0	0.00356018	0.41954	-0.159923
487	Arg	Glu	p.Arg487Glu	0.0732903	0	1.11239	0.124349	0	-0.123885	0.0289655	-0.337892
487	Arg	Gly	p.Arg487Gly	0.0522359	0	0.0334428	0.0309694	2.23953e-15	-0.0212395	-0.818046	-0.228404
487	Arg	His	p.Arg487His	0.0601624	0	0.0872295	0.0383761	0	0.0663555	-0.477701	-0.375376
487	Arg	Ile	p.Arg487Ile	0.0852098	0	0.0514767	0.025329	7.01047e-08	0.0460849	-0.0481609	-0.665913
487	Arg	Leu	p.Arg487Leu	0.0242818	1.00887e-36	0.118969	0.0449356	0	0.156327	-0.882299	-0.500493
487	Arg	Lys	p.Arg487Lys	0.0569793	0	-0.0252476	0.0259384	3.30839e-10	-0.0071652	0.305287	-0.135682
487	Arg	Met	p.Arg487Met	0.0723794	0	0.213168	0.10519	1.38778e-17	0.165003	-0.00298851	-0.665913
487	Arg	Phe	p.Arg487Phe	0.0675063	5.20417e-18	0.314173	0.062207	0	0.0268497	0.624023	-0.87501
487	Arg	Pro	p.Arg487Pro	0.0405978	7.05599e-16	0.0923087	0.0309106	1.17111e-14	0.0200748	-0.943563	-0.450116
487	Arg	Ser	p.Arg487Ser	0.0824463	0	0.223787	0.154573	0	0.184306	-0.541264	-0.424108
487	Arg	Thr	p.Arg487Thr	0.041568	1.26218e-14	0.0476015	0.0213849	1.38569e-25	0.182337	-0.178391	-0.394543
487	Arg	Trp	p.Arg487Trp	0.0710253	0	0.561798	0.0774016	0	-0.075041	0.641379	-0.87501
487	Arg	Tyr	p.Arg487Tyr	0.0502046	0	0.226005	0.0638595	0	-0.0628746	1.02425	-0.87501
487	Arg	Val	p.Arg487Val	0.0252428	2.0117e-37	0.114253	0.0731371	0	0.124889	0.446322	-0.448548
488	Lys	Ala	p.Lys488Ala	0.0273833	6.73442e-16	0.112117	0.0808426	6.93889e-18	-0.0603893	0.142069	-1.04819
488	Lys	Arg	p.Lys488Arg	0.0261092	2.89001e-19	0.0732442	0.0289795	3.87607e-14	-0.0782796	0.258506	-0.997923
488	Lys	Asn	p.Lys488Asn	0.0330399	6.16127e-10	0.221	0.0911867	0	-0.00282667	0.173563	-1.10746
488	Lys	Asp	p.Lys488Asp	0.0971194	0	0.388409	0.0711734	0	-0.069752	-0.153563	-1.19433
488	Lys	Cys	p.Lys488Cys	0.0512617	0	0.142548	0.116161	0	0.161144	1.21828	-1.7303
488	Lys	Gln	p.Lys488Gln	0.0839782	0	0.143671	0.132988	0	0.0937614	0.54	-0.150458
488	Lys	Glu	p.Lys488Glu	0.0223214	1.07578e-25	0.173099	0.0822896	0	-0.0139344	-0.141609	-0.314739
488	Lys	Gly	p.Lys488Gly	0.0495928	0	0.121484	0.0325338	0	-0.0241284	0.566667	-1.1978
488	Lys	His	p.Lys488His	0.0853887	0	0.0847925	0.165709	0	0.131663	-0.269195	-1.20519
488	Lys	Ile	p.Lys488Ile	0.0352144	2.28481e-13	0.232439	0.0724398	0	-0.0282639	0.629425	-1.56619
488	Lys	Leu	p.Lys488Leu	0.086614	0	0.188508	0.0718442	0	-0.0219604	0.0258621	-1.26356
488	Lys	Met	p.Lys488Met	0.0935473	0	0.18944	0.0425559	0	-0.0130899	0.26931	-1.42519
488	Lys	Phe	p.Lys488Phe	0.0897275	3.46945e-18	0.24437	0.0891246	2.08167e-17	0.0509332	0.58	-2.5272
488	Lys	Pro	p.Lys488Pro	0.0444015	5.64913e-15	0.153015	0.0637449	6.93889e-18	-0.0928128	1.45885	-1.37917
488	Lys	Ser	p.Lys488Ser	0.0583047	0	0.215273	0.046085	3.46945e-18	0.0773051	-0.19069	-0.368204
488	Lys	Thr	p.Lys488Thr	0.0426899	8.67362e-19	0.169452	0.0372779	8.67362e-19	0.0734885	0.206782	-0.96423
488	Lys	Trp	p.Lys488Trp	0.0358787	1.81712e-16	0.23167	0.0320324	1.73472e-18	0.0592393	-0.171724	-2.5272
488	Lys	Tyr	p.Lys488Tyr	0.0549567	0	0.216189	0.0663405	6.93889e-18	-0.0526613	0.552529	-2.5272
488	Lys	Val	p.Lys488Val	0.0484943	0	0.133324	0.112491	2.77556e-17	0.0194575	0.715287	-1.04522
489	Glu	Ala	p.Glu489Ala	0.0626835	0	0.017619	0.0639082	6.93889e-18	-0.068849	1.57586	-1.41201
489	Glu	Arg	p.Glu489Arg	0.0289285	9.40283e-17	0.0555987	0.113655	0	-0.660942	1.42517	-2.1548
489	Glu	Asn	p.Glu489Asn	0.0618644	0	0.0468671	0.0496853	3.46945e-18	-0.0296444	0.846552	-0.89401
489	Glu	Asp	p.Glu489Asp	0.0563426	0	0.107541	0.116974	0	0.151377	0.184828	-0.292769
489	Glu	Cys	p.Glu489Cys	0.0438504	0	0.101776	0.0199644	1.19744e-26	-0.0902341	2.13966	-1.79099
489	Glu	Gln	p.Glu489Gln	0.064423	1.73472e-18	0.0962215	0.0634679	1.38778e-17	-0.257333	0.298276	-0.78444
489	Glu	Gly	p.Glu489Gly	0.0232556	4.27528e-117	-0.0527266	0.0774837	0	-0.0351149	1.96103	-0.855989
489	Glu	His	p.Glu489His	0.0744905	5.20417e-18	0.153323	0.0393945	8.67362e-19	-0.187894	0.105172	-1.44603
489	Glu	Ile	p.Glu489Ile	0.0685839	0	0.13822	0.0259787	2.45959e-09	-0.0405999	1.56828	-2.40315
489	Glu	Leu	p.Glu489Leu	0.0555765	0	0.135586	0.199541	1.38778e-16	-0.039934	0.836897	-2.40315
489	Glu	Lys	p.Glu489Lys	0.0974913	3.46945e-18	0.036773	0.115507	0	-0.553178	1.33172	-1.62832
489	Glu	Met	p.Glu489Met	0.0421448	1.30104e-18	0.0936665	0.0206781	2.77251e-08	-0.0730424	1.26	-2.40315
489	Glu	Phe	p.Glu489Phe	0.0273113	3.20299e-09	0.2007	0.060638	0	0.00834283	1.02448	-2.40315
489	Glu	Pro	p.Glu489Pro	0.0638103	0	0.154283	0.0233436	3.90193e-07	-0.109497	3.68862	-1.59676
489	Glu	Ser	p.Glu489Ser	0.0383851	2.1684e-18	0.0690499	0.13762	0	-0.0096658	1.20897	-0.923718
489	Glu	Thr	p.Glu489Thr	0.0260591	5.92109e-17	0.100747	0.0396902	0	-0.15935	0.992069	-1.03301
489	Glu	Trp	p.Glu489Trp	0.0327565	1.64003e-14	0.391968	0.0682101	0	-0.135557	0.905747	-2.40315
489	Glu	Tyr	p.Glu489Tyr	0.0429161	0	0.243765	0.0733548	1.04083e-17	0.054226	1.16828	-2.40315
489	Glu	Val	p.Glu489Val	0.0685552	0	0.0951138	0.104309	0	-0.178782	1.48552	-2.40315
490	Met	Ala	p.Met490Ala	0.0605252	0	0.060071	0.026712	2.57508e-11	-0.233814	1.50989	-1.55799
490	Met	Arg	p.Met490Arg	0.0348215	4.94396e-17	0.00171719	0.033038	3.03577e-18	-0.346185	1.07977	-2.3854
490	Met	Asn	p.Met490Asn	0.078714	1.73472e-18	0.12272	0.0505563	0	-0.144407	1.2077	-1.48662
490	Met	Asp	p.Met490Asp	0.064708	3.46945e-18	0.0379737	0.038701	0	-0.204969	2.07149	-2.32283
490	Met	Cys	p.Met490Cys	0.0712672	0	0.104381	0.0535633	5.20417e-18	-0.00423964	1.59103	-2.20914
490	Met	Gln	p.Met490Gln	0.0446361	4.0001e-14	-0.0284684	0.0649303	0	0.136297	1.17713	-2.32283
490	Met	Glu	p.Met490Glu	0.0466895	0	0.0880735	0.0780515	0	-0.0926766	1.46287	-1.51065
490	Met	Gly	p.Met490Gly	0.0662433	0	0.0965373	0.049661	5.20417e-18	-0.31725	2.0769	-1.94588
490	Met	His	p.Met490His	0.069884	0	0.0599635	0.0515404	0	-0.292113	0.857356	-2.32283
490	Met	Ile	p.Met490Ile	0.0474789	0	0.123118	0.0855555	1.38778e-17	-0.025548	0.716782	-0.967923
490	Met	Leu	p.Met490Leu	0.0959213	0	0.0653654	0.131526	2.77556e-17	-0.140956	-0.188046	-0.320224
490	Met	Lys	p.Met490Lys	0.0271792	1.55488e-19	-0.00814389	0.0616656	0	-0.382586	1.17276	-1.44518
490	Met	Phe	p.Met490Phe	0.0886826	0	0.142183	0.0816184	0	-0.0326353	-0.261724	-2.96848
490	Met	Pro	p.Met490Pro	0.0310426	6.74451e-06	0.0779825	0.0486171	3.46945e-18	-0.240265	6.9023	-2.96848
490	Met	Ser	p.Met490Ser	0.0355903	5.82328e-10	0.088367	0.0879318	0	-0.0434048	1.87506	-1.3582
490	Met	Thr	p.Met490Thr	0.0276166	8.30621e-36	-0.0490247	0.0291516	1.897e-12	-0.176861	1.14046	-1.09307
490	Met	Trp	p.Met490Trp	0.0568667	0	0.190759	0.0183808	8.47856e-24	0.0145442	-0.857931	-2.96848
490	Met	Tyr	p.Met490Tyr	0.0992262	3.46945e-18	0.205507	0.0559538	9.69042e-08	0.0674349	-0.0911494	-2.96848
490	Met	Val	p.Met490Val	0.0231325	5.48047e-27	0.0203938	0.072936	6.93889e-18	-0.111894	1.10172	-0.742018
491	Thr	Ala	p.Thr491Ala	0.0568857	3.46945e-18	0.0391532	0.0700112	0	-0.233108	1.43356	-0.904764
491	Thr	Arg	p.Thr491Arg	0.0490419	3.46945e-18	0.13494	0.130803	0	-0.678683	3.58805	-1.89331
491	Thr	Asn	p.Thr491Asn	0.0569157	0	0.0349224	0.106373	0	-0.219919	1.99678	-1.55251
491	Thr	Asp	p.Thr491Asp	0.0552644	0	0.12075	0.0621763	0	-0.285654	4.22253	-1.55438
491	Thr	Cys	p.Thr491Cys	0.0663764	0	0.207489	0.0293113	8.85154e-06	-0.628694	1.2446	-2.18711
491	Thr	Gln	p.Thr491Gln	0.106735	0	0.0746753	0.0792358	0	-0.379717	3.43023	-2.59009
491	Thr	Glu	p.Thr491Glu	0.0698253	5.20417e-18	0.0996409	0.0353319	2.1684e-17	-0.180533	5.10057	-2.59009
491	Thr	Gly	p.Thr491Gly	0.0291685	2.1043e-55	0.112642	0.109293	1.38778e-17	-0.311972	2.25138	-3.61433
491	Thr	His	p.Thr491His	0.0813616	3.46945e-18	0.181918	0.0694981	0	-0.423391	6.1031	-2.59009
491	Thr	Ile	p.Thr491Ile	0.0341714	5.72189e-18	0.216362	0.0939642	6.93889e-18	-0.364944	2.27678	-3.37735
491	Thr	Leu	p.Thr491Leu	0.0261952	2.5766e-10	0.135152	0.0564827	0	-0.523478	1.85828	-3.37735
491	Thr	Lys	p.Thr491Lys	0.0694035	5.20417e-18	0.0718312	0.0418447	1.71763e-07	-0.65918	4.03437	-1.64677
491	Thr	Met	p.Thr491Met	0.0544574	8.67362e-19	0.183733	0.0289715	1.07795e-05	-0.459962	3.38874	-3.37735
491	Thr	Phe	p.Thr491Phe	0.0965623	0	0.22189	0.0325294	6.76472e-06	-0.512635	9.67448	-3.61433
491	Thr	Pro	p.Thr491Pro	0.0769473	0	0.0727346	0.0769252	1.38778e-17	-0.244526	7.3077	-3.61433
491	Thr	Ser	p.Thr491Ser	0.0463342	5.20417e-18	0.101674	0.0309257	1.84696e-07	-0.2384	1.30391	-1.18022
491	Thr	Trp	p.Thr491Trp	0.0649617	0	0.405948	0.0516468	3.46945e-18	-0.364504	11.7791	-3.61433
491	Thr	Tyr	p.Thr491Tyr	0.058028	0	0.303751	0.102185	0	-0.448344	5.51276	-3.61433
491	Thr	Val	p.Thr491Val	0.0602034	0	0.102964	0.0559983	3.46945e-18	-0.305586	0.668391	-3.37735
492	Ala	Arg	p.Ala492Arg	0.0743278	0	0.134948	0.0659516	0	-0.630313	3.32494	-2.6863
492	Ala	Asn	p.Ala492Asn	0.118228	1.38778e-17	0.147075	0.055317	3.46945e-18	-0.263279	1.85506	-1.3905
492	Ala	Asp	p.Ala492Asp	0.0755312	3.46945e-18	0.0861341	0.0249337	9.05902e-23	-0.30528	2.98023	-1.49342
492	Ala	Cys	p.Ala492Cys	0.100616	6.93889e-18	0.206015	0.128122	1.38778e-17	-0.0492779	1.27264	-2.08924
492	Ala	Gln	p.Ala492Gln	0.0374652	2.24584e-16	0.068042	0.1073	1.38778e-17	-0.458115	5.05115	-2.37986
492	Ala	Glu	p.Ala492Glu	0.0877461	0	0.0944978	0.030085	1.58234e-07	-0.298222	6.70655	-1.43178
492	Ala	Gly	p.Ala492Gly	0.0512158	1.73472e-18	0.154681	0.0817394	0	-0.177106	1.63368	-3.40392
492	Ala	His	p.Ala492His	0.0436831	1.57897e-12	0.166863	0.0662708	3.46945e-18	-0.351838	1.38908	-2.37986
492	Ala	Ile	p.Ala492Ile	0.0777562	0	0.133183	0.057057	0	-0.363087	3.50322	-1.5863
492	Ala	Leu	p.Ala492Leu	0.0279856	9.75162e-11	0.154079	0.0269935	6.98848e-15	-0.421729	4.58736	-1.86332
492	Ala	Lys	p.Ala492Lys	0.0707182	0	0.0726744	0.0871715	6.93889e-18	-0.533551	3.98103	-1.69515
492	Ala	Met	p.Ala492Met	0.0347513	7.72341e-06	0.160148	0.0385875	5.75509e-07	-0.319757	8.64345	-2.542
492	Ala	Phe	p.Ala492Phe	0.0868748	1.38778e-17	0.354781	0.0539758	1.73472e-17	-0.506711	1.3431	-3.40392
492	Ala	Pro	p.Ala492Pro	0.0497651	0	0.111749	0.106313	0	-0.44842	5.17529	-2.77102
492	Ala	Ser	p.Ala492Ser	0.120557	0	0.113391	0.0817463	6.93889e-18	-0.315575	1.10057	-1.28159
492	Ala	Thr	p.Ala492Thr	0.0798688	3.46945e-18	0.115589	0.0450309	0	-0.330697	2.03322	-1.11069
492	Ala	Trp	p.Ala492Trp	0.125043	0	0.374432	0.149073	5.55112e-17	-0.165435	0.420575	-3.40392
492	Ala	Tyr	p.Ala492Tyr	0.0394312	3.71834e-12	0.270287	0.0311242	1.60573e-32	-0.509489	1.47207	-3.40392
492	Ala	Val	p.Ala492Val	0.0453179	3.87897e-14	0.0379324	0.0401643	2.38871e-15	-0.192571	2.95414	-1.58983
493	Ala	Arg	p.Ala493Arg	0.0318036	3.17354e-18	0.156566	0.0588886	0	-0.411475	7.01782	-3.8625
493	Ala	Asn	p.Ala493Asn	0.10367	3.46945e-18	0.0845784	0.0535873	0	-0.198148	2.09575	-2.36645
493	Ala	Asp	p.Ala493Asp	0.0586183	0	0.147189	0.0547314	1.73472e-18	-0.206731	2.36241	-2.60531
493	Ala	Cys	p.Ala493Cys	0.0850983	0	0.0646763	0.0848667	2.08167e-17	0.0244352	1.77782	-2.30321
493	Ala	Gln	p.Ala493Gln	0.0473315	1.14492e-16	0.160398	0.0995587	1.38778e-17	-0.354704	2.4008	-3.07138
493	Ala	Glu	p.Ala493Glu	0.0633161	1.73472e-18	0.0907566	0.0287308	7.68613e-15	-0.0473163	4.25425	-2.553
493	Ala	Gly	p.Ala493Gly	0.0488038	0	0.166149	0.0219403	6.08618e-06	-0.115191	1.87943	-3.8625
493	Ala	His	p.Ala493His	0.0906949	3.46945e-18	0.101952	0.107894	1.38778e-17	-0.218043	5.57874	-3.07138
493	Ala	Ile	p.Ala493Ile	0.0926811	0	0.129939	0.0537212	0	-0.261763	6.19655	-3.11379
493	Ala	Leu	p.Ala493Leu	0.0866598	0	0.122423	0.0270804	8.31901e-07	-0.157541	5.67816	-2.65892
493	Ala	Lys	p.Ala493Lys	0.0345907	2.70551e-93	0.0407004	0.0506866	1.21431e-17	-0.486233	7.2131	-3.8625
493	Ala	Met	p.Ala493Met	0.0571664	0	0.126756	0.0296993	5.6988e-10	-0.383355	3.04701	-3.11379
493	Ala	Phe	p.Ala493Phe	0.0345051	8.08235e-17	0.338982	0.0980956	0	-0.288584	7.42736	-3.8625
493	Ala	Pro	p.Ala493Pro	0.0341643	4.1113e-25	0.145674	0.0582551	3.46945e-18	-0.326728	4.62126	-2.61987
493	Ala	Ser	p.Ala493Ser	0.0327238	2.48119e-14	0.101593	0.0679067	3.46945e-18	-0.149383	1.59782	-1.21055
493	Ala	Thr	p.Ala493Thr	0.0474519	2.1684e-18	0.0462007	0.10879	4.16334e-17	-0.29424	2.47977	-1.73734
493	Ala	Trp	p.Ala493Trp	0.0513162	8.76903e-16	0.43798	0.0677472	1.04083e-17	-0.365076	8.23793	-3.8625
493	Ala	Tyr	p.Ala493Tyr	0.0347904	1.37119e-31	0.259295	0.0463333	6.93889e-18	-0.24785	7.44517	-3.8625
493	Ala	Val	p.Ala493Val	0.0251837	1.10043e-11	0.00556836	0.124732	0	-0.155235	3.60402	-2.50788
494	Cys	Ala	p.Cys494Ala	0.0785781	0	0.0631382	0.0456499	1.73472e-18	-0.0581295	-0.283333	-0.534637
494	Cys	Arg	p.Cys494Arg	0.0286552	2.2526e-06	-0.0028015	0.0748424	0	-0.113857	-0.730805	-2.10073
494	Cys	Asn	p.Cys494Asn	0.0793232	0	0.0129021	0.0609869	0	0.135997	-1.70563	-1.42283
494	Cys	Asp	p.Cys494Asp	0.0541367	2.60209e-18	0.0451193	0.0197972	1.30638e-08	-0.0136842	-0.212874	-2.1531
494	Cys	Gln	p.Cys494Gln	0.0851502	0	0.0961277	0.0310896	1.13112e-13	-0.0105205	-0.881954	-2.1157
494	Cys	Glu	p.Cys494Glu	0.0978951	0	0.0143737	0.0327185	0	0.0454818	-0.292414	-1.89946
494	Cys	Gly	p.Cys494Gly	0.0587053	0	-0.038643	0.0889347	0	0.03813	-1.04195	-3.41697
494	Cys	His	p.Cys494His	0.0822283	6.93889e-18	0.0356932	0.0505754	1.73472e-18	-0.197267	-0.926207	-2.52602
494	Cys	Ile	p.Cys494Ile	0.028502	4.51894e-11	0.122512	0.0270644	3.91545e-07	-0.236462	1.88977	-1.29055
494	Cys	Leu	p.Cys494Leu	0.0807774	3.46945e-18	0.0952768	0.0561997	3.46945e-18	-0.00637949	-0.803218	-2.28718
494	Cys	Lys	p.Cys494Lys	0.0729776	3.46945e-18	0.0747092	0.0486501	3.46945e-18	-0.0363601	-0.806322	-2.22518
494	Cys	Met	p.Cys494Met	0.0679634	3.46945e-18	0.0491834	0.0728442	0	0.0750365	-0.844713	-2.28718
494	Cys	Phe	p.Cys494Phe	0.0938217	0	-0.0020478	0.104684	1.38778e-17	-0.208557	-0.662759	-2.17269
494	Cys	Pro	p.Cys494Pro	0.0296994	3.49665e-184	0.108794	0.0479935	0	-0.262308	4.87931	-2.13789
494	Cys	Ser	p.Cys494Ser	0.06765	1.73472e-18	0.121502	0.0374624	0	-0.0839348	0.00965517	-0.51192
494	Cys	Thr	p.Cys494Thr	0.0882297	3.46945e-18	0.0366106	0.0375579	6.36644e-16	-0.185541	1.11908	-1.33149
494	Cys	Trp	p.Cys494Trp	0.0549644	0	0.139007	0.0445661	0	-0.143294	-2.25356	-2.88746
494	Cys	Tyr	p.Cys494Tyr	0.0822234	3.46945e-18	0.0980883	0.0348442	0	-0.0792356	-0.670805	-2.44069
494	Cys	Val	p.Cys494Val	0.107355	6.93889e-18	0.102521	0.0700675	0	-0.131639	0.270345	-1.28875
495	Thr	Ala	p.Thr495Ala	0.044242	0	0.0821111	0.105545	0	-0.0414967	1.33241	-0.393593
495	Thr	Arg	p.Thr495Arg	0.025424	2.57974e-13	0.029612	0.0752568	0	-0.0205263	-0.797586	-1.07444
495	Thr	Asn	p.Thr495Asn	0.0445164	4.77049e-18	0.104049	0.0519836	0	-0.0407378	1.16793	-0.827254
495	Thr	Asp	p.Thr495Asp	0.0801546	0	0.143975	0.0499462	0	-0.167448	1.46793	-0.994112
495	Thr	Cys	p.Thr495Cys	0.0775064	0	0.095421	0.0406687	0	-0.10958	0.916207	-0.165393
495	Thr	Gln	p.Thr495Gln	0.0752425	1.73472e-18	0.0477098	0.0368609	0	-0.0928318	0.134138	-0.61944
495	Thr	Glu	p.Thr495Glu	0.024183	6.21875e-17	0.0360274	0.0804153	1.38778e-17	-0.0818994	0.331724	-1.11568
495	Thr	Gly	p.Thr495Gly	0.0773794	3.46945e-18	0.0666722	0.0566713	0	-0.221711	2.24414	-1.56727
495	Thr	His	p.Thr495His	0.0371925	5.39195e-15	0.0944101	0.073758	6.93889e-18	-0.0597585	0.584483	-1.54376
495	Thr	Ile	p.Thr495Ile	0.0444499	4.77049e-18	0.0104781	0.048183	0	0.0472643	-0.427931	-1.0295
495	Thr	Leu	p.Thr495Leu	0.0418966	0	-0.0395898	0.0699527	6.93889e-18	0.0897661	-0.37931	-0.562956
495	Thr	Lys	p.Thr495Lys	0.0727462	1.73472e-18	0.00171392	0.0666195	0	-0.117646	0.382414	-0.667078
495	Thr	Met	p.Thr495Met	0.0868914	0	0.0665605	0.0957134	0	0.0811914	0.447586	-1.24086
495	Thr	Phe	p.Thr495Phe	0.0944315	0	0.0923739	0.0503232	0	0.0306108	0.762069	-2.28405
495	Thr	Pro	p.Thr495Pro	0.0447001	7.48099e-15	0.0699881	0.0716088	0	-0.582796	5.00034	-1.67251
495	Thr	Ser	p.Thr495Ser	0.103239	0	0.10052	0.0995217	0	-0.178406	1.71759	-0.265565
495	Thr	Trp	p.Thr495Trp	0.0382251	8.67362e-19	0.185375	0.0468593	0	-0.263079	-0.253103	-2.28405
495	Thr	Tyr	p.Thr495Tyr	0.0861177	0	0.206601	0.0793036	0	-0.275788	0.837931	-2.28405
495	Thr	Val	p.Thr495Val	0.0836374	3.46945e-18	0.0015683	0.101563	0	0.0710838	-0.444483	-0.635662
496	Pro	Ala	p.Pro496Ala	0.0654993	1.73472e-18	0.0551671	0.029869	2.82023e-15	-0.217296	0.0358621	-1.653
496	Pro	Arg	p.Pro496Arg	0.0801704	3.46945e-18	0.0228572	0.0576396	0	-0.460403	-0.0468966	-1.71802
496	Pro	Asn	p.Pro496Asn	0.0498795	0	0.135559	0.0785994	0	-0.136598	0.107241	-1.38315
496	Pro	Asp	p.Pro496Asp	0.039003	0	0.104969	0.0764012	0	-0.0845386	0.176207	-1.42389
496	Pro	Cys	p.Pro496Cys	0.0703007	0	0.26958	0.0659083	0	-0.158802	0.455862	-2.70225
496	Pro	Gln	p.Pro496Gln	0.0674071	5.20417e-18	-0.000537008	0.0683657	0	-0.160204	0.200345	-1.52442
496	Pro	Glu	p.Pro496Glu	0.0690351	5.20417e-18	0.0897455	0.0423813	3.46945e-18	0.06932	-0.461724	-1.4033
496	Pro	Gly	p.Pro496Gly	0.0386227	4.33681e-19	0.100132	0.0824693	0	-0.361135	0.688966	-2.35217
496	Pro	His	p.Pro496His	0.0903426	0	0.181889	0.0705983	0	-0.287071	-0.436207	-1.6269
496	Pro	Ile	p.Pro496Ile	0.041681	3.03577e-18	0.177329	0.115124	0	0.0228716	-0.31931	-3.25264
496	Pro	Leu	p.Pro496Leu	0.0496011	0	0.133733	0.072688	0	-0.164815	-0.649655	-1.9671
496	Pro	Lys	p.Pro496Lys	0.0578886	1.73472e-18	0.129995	0.0511891	1.19574e-14	-0.927609	-0.161379	-1.75988
496	Pro	Met	p.Pro496Met	0.0879561	3.46945e-18	0.113224	0.0840694	1.38778e-17	-0.20181	-0.358621	-3.25264
496	Pro	Phe	p.Pro496Phe	0.0434244	0	0.145585	0.0652932	1.04083e-17	-0.0698547	-0.81092	-2.40144
496	Pro	Ser	p.Pro496Ser	0.045309	0	0.0906015	0.0428004	5.20417e-18	-0.235125	-0.00413793	-1.59685
496	Pro	Thr	p.Pro496Thr	0.0723812	1.73472e-18	0.059033	0.0447535	0	-0.137752	-0.242759	-1.24613
496	Pro	Trp	p.Pro496Trp	0.0794794	0	0.25715	0.0337632	0	-0.202302	-0.916667	-3.19478
496	Pro	Tyr	p.Pro496Tyr	0.0750717	3.46945e-18	0.141534	0.055491	0	-0.332392	-0.774483	-2.26205
496	Pro	Val	p.Pro496Val	0.0694356	0	0.120819	0.0640015	6.93889e-18	-0.0759368	-0.365517	-2.57208
497	Arg	Ala	p.Arg497Ala	0.0822581	0	0.124888	0.0293899	4.33681e-19	-0.141398	1.44724	-1.47518
497	Arg	Asn	p.Arg497Asn	0.0487921	0	0.10177	0.0223831	5.745e-31	-0.120741	1.7431	-1.03865
497	Arg	Asp	p.Arg497Asp	0.0624771	1.73472e-18	0.241181	0.0444186	0	-0.193953	2.90207	-1.23383
497	Arg	Cys	p.Arg497Cys	0.0262035	2.18111e-07	0.228259	0.0857439	0	-0.212248	1.53069	-2.01515
497	Arg	Gln	p.Arg497Gln	0.0358853	6.44252e-14	0.160274	0.0491959	6.93889e-18	-0.175855	1.14759	-0.950728
497	Arg	Glu	p.Arg497Glu	0.0698992	0	0.140247	0.0305035	1.30104e-18	-0.0620953	2.44207	-1.03961
497	Arg	Gly	p.Arg497Gly	0.0201065	3.20759e-09	0.0446695	0.0533913	3.46945e-18	-0.190142	2.85483	-1.43433
497	Arg	His	p.Arg497His	0.100156	0	0.139673	0.0511818	5.20417e-18	-0.14858	0.682759	-1.26502
497	Arg	Ile	p.Arg497Ile	0.0709126	1.73472e-18	0.225116	0.0954168	2.77556e-17	-0.0663994	0.0637931	-1.29366
497	Arg	Leu	p.Arg497Leu	0.0688256	0	0.279996	0.0500025	1.73472e-18	0.0125025	0.106552	-1.4276
497	Arg	Lys	p.Arg497Lys	0.0321333	3.09906e-08	0.0811388	0.0446158	1.73472e-18	-0.23704	0.551724	-0.181674
497	Arg	Met	p.Arg497Met	0.0781869	0	0.237672	0.0338476	1.73472e-18	-0.0352	0.558966	-2.01515
497	Arg	Phe	p.Arg497Phe	0.0633691	0	0.20644	0.066167	0	-0.0123958	0.458966	-1.16312
497	Arg	Pro	p.Arg497Pro	0.0770382	3.46945e-18	0.205001	0.0456106	5.20417e-18	-0.123853	6.42621	-1.37097
497	Arg	Ser	p.Arg497Ser	0.0741518	0	0.145997	0.0557599	3.46945e-18	-0.0940657	2.17621	-1.36742
497	Arg	Thr	p.Arg497Thr	0.0714774	0	0.198227	0.045421	0	-0.0812088	1.41103	-1.26083
497	Arg	Trp	p.Arg497Trp	0.0211146	4.964e-08	0.440777	0.0458776	0	0.024893	-0.57069	-1.98777
497	Arg	Tyr	p.Arg497Tyr	0.0653459	0	0.232141	0.0775979	0	-0.0819597	0.213448	-1.98777
497	Arg	Val	p.Arg497Val	0.0365058	6.04076e-14	0.188082	0.0789697	0	0.0020247	0.149655	-1.338
498	Arg	Ala	p.Arg498Ala	0.0654247	0	0.0487439	0.0390577	8.67362e-19	0.136331	1.39966	-2.82437
498	Arg	Asn	p.Arg498Asn	0.0563644	0	0.0268467	0.025829	1.03268e-11	0.00883569	0.993103	-3.0107
498	Arg	Asp	p.Arg498Asp	0.0871391	6.93889e-18	0.201087	0.0284692	0	-0.0310758	0.901724	-2.52109
498	Arg	Cys	p.Arg498Cys	0.0235478	4.67346e-31	0.072564	0.0600556	0	0.0870273	1.80621	-3.41812
498	Arg	Gln	p.Arg498Gln	0.10152	6.93889e-18	0.141707	0.0261199	2.40174e-06	0.0311487	0.826897	-1.81425
498	Arg	Glu	p.Arg498Glu	0.0440875	0	0.0627098	0.0232513	3.09673e-08	0.0344579	0.694138	-2.28339
498	Arg	Gly	p.Arg498Gly	0.0514252	8.67362e-19	0.0632108	0.0399691	0	0.000419969	2.24345	-2.85227
498	Arg	His	p.Arg498His	0.0421027	0	0.132926	0.0305992	1.30104e-18	0.199658	0.585862	-2.40135
498	Arg	Ile	p.Arg498Ile	0.0494609	0	0.178523	0.108857	2.77556e-17	0.126532	0.531379	-2.71568
498	Arg	Leu	p.Arg498Leu	0.031909	2.92821e-15	0.104229	0.0576739	0	0.0557322	0.13931	-2.44478
498	Arg	Lys	p.Arg498Lys	0.0713143	1.73472e-18	0.00301969	0.0694156	0	-0.0875117	0.488621	-0.893919
498	Arg	Met	p.Arg498Met	0.103339	1.04083e-17	0.20347	0.10572	2.77556e-17	-0.0178547	0.779655	-2.38806
498	Arg	Phe	p.Arg498Phe	0.048443	1.73472e-18	0.172602	0.0787543	1.38778e-17	0.0581501	0.0475862	-2.21959
498	Arg	Pro	p.Arg498Pro	0.0642696	3.46945e-18	0.0827564	0.0683891	0	-0.301109	3.03724	-2.79757
498	Arg	Ser	p.Arg498Ser	0.0276868	2.29166e-98	0.0960729	0.103407	0	0.103713	1.26517	-3.41812
498	Arg	Thr	p.Arg498Thr	0.0466041	8.67362e-19	0.142959	0.0879546	0	0.166744	0.525172	-2.73133
498	Arg	Trp	p.Arg498Trp	0.0554366	0	0.248681	0.0442282	1.73472e-18	0.01719	-0.755862	-2.13828
498	Arg	Tyr	p.Arg498Tyr	0.0398688	1.12757e-16	0.19739	0.104734	1.38778e-17	0.0290163	-0.00137931	-2.15671
498	Arg	Val	p.Arg498Val	0.0257362	6.25819e-24	0.0773343	0.0855184	6.93889e-18	0.0995827	0.492414	-2.62363
499	Arg	Ala	p.Arg499Ala	0.0562854	0	0.0962838	0.0964218	0	-0.303476	2.22632	-2.02793
499	Arg	Asn	p.Arg499Asn	0.0763437	0	0.0763552	0.060997	3.46945e-18	-0.189195	2.37897	-1.7417
499	Arg	Asp	p.Arg499Asp	0.104707	0	0.202193	0.0355754	8.67362e-19	-0.235498	2.1446	-1.90293
499	Arg	Cys	p.Arg499Cys	0.0379633	4.33681e-18	0.225637	0.0629481	0	-0.222026	2.25989	-2.72353
499	Arg	Gln	p.Arg499Gln	0.0601825	0	0.130458	0.100289	0	-0.220629	1.75172	-1.9277
499	Arg	Glu	p.Arg499Glu	0.045888	8.67362e-19	0.180209	0.0983497	4.16334e-17	-0.286853	2.45701	-1.71619
499	Arg	Gly	p.Arg499Gly	0.0210142	1.66822e-17	0.061012	0.0259825	6.59891e-14	-0.296323	3.17138	-2.88679
499	Arg	His	p.Arg499His	0.0693604	1.73472e-18	0.194441	0.0465405	1.73472e-18	-0.130306	2.14862	-1.57957
499	Arg	Ile	p.Arg499Ile	0.0498811	0	0.206406	0.0872575	6.93889e-18	-0.134465	1.59701	-1.84571
499	Arg	Leu	p.Arg499Leu	0.0664262	0	0.339882	0.02124	3.37555e-45	-0.271834	1.37115	-2.13715
499	Arg	Lys	p.Arg499Lys	0.0932341	0	0.0391126	0.0737073	0	-0.221804	2.41	-1.23118
499	Arg	Met	p.Arg499Met	0.0532018	0	0.180812	0.0627642	1.38778e-17	-0.324242	1.72287	-2.78306
499	Arg	Phe	p.Arg499Phe	0.092058	0	0.411812	0.0263776	1.82695e-14	-0.212122	1.61609	-3.16422
499	Arg	Pro	p.Arg499Pro	0.0607308	1.73472e-18	0.124306	0.112939	1.38778e-17	-0.337648	7.05483	-2.82559
499	Arg	Ser	p.Arg499Ser	0.0823662	0	0.141544	0.0315547	0	-0.0998037	2.6008	-1.92556
499	Arg	Thr	p.Arg499Thr	0.0798411	6.93889e-18	0.0668514	0.0477367	0	-0.231455	1.73368	-1.93865
499	Arg	Trp	p.Arg499Trp	0.0734268	3.46945e-18	0.357038	0.0737828	0	-0.0825344	0.817586	-3.79505
499	Arg	Tyr	p.Arg499Tyr	0.0511139	0	0.397138	0.0670661	0	-0.195243	1.3308	-3.79505
499	Arg	Val	p.Arg499Val	0.0464752	1.73472e-18	0.208783	0.0604322	0	-0.177082	1.71517	-1.57727
500	Ile	Ala	p.Ile500Ala	0.0675977	0	-0.0263346	0.086634	1.38778e-17	-0.0333102	0.367241	-0.344277
500	Ile	Arg	p.Ile500Arg	0.0486809	0	0.0685353	0.0591077	0	-0.197527	-0.245862	-1.60966
500	Ile	Asn	p.Ile500Asn	0.0315962	1.03604e-14	-0.00269298	0.0249155	1.76161e-15	-0.0592699	0.284138	-0.99207
500	Ile	Asp	p.Ile500Asp	0.0644171	1.73472e-18	0.058727	0.0436702	0	-0.0482837	-0.07	-0.693501
500	Ile	Cys	p.Ile500Cys	0.0662182	0	0.0394234	0.0341008	0	0.00920027	1.05069	-1.20014
500	Ile	Gln	p.Ile500Gln	0.0626116	1.73472e-18	0.0416622	0.0241046	3.63547e-09	-0.199738	0.146207	-0.555556
500	Ile	Glu	p.Ile500Glu	0.0245386	3.87133e-06	-0.0525807	0.0604528	0	0.0586093	-0.142414	-0.56852
500	Ile	Gly	p.Ile500Gly	0.0546813	8.67362e-19	0.0239616	0.0274461	5.63785e-18	-0.272126	0.517241	-2.36701
500	Ile	His	p.Ile500His	0.0719419	0	0.00998391	0.0336684	8.67362e-19	-0.0832061	0.0509195	-1.09519
500	Ile	Leu	p.Ile500Leu	0.0598444	0	0.0175759	0.0588199	0	0.0130409	-0.00965517	-1.33664
500	Ile	Lys	p.Ile500Lys	0.0668032	0	-0.00737256	0.119929	0	0.00139374	0.0172414	-1.5331
500	Ile	Met	p.Ile500Met	0.0468001	0	0.085733	0.0694915	0	-0.0304264	0.373448	-1.75089
500	Ile	Phe	p.Ile500Phe	0.0418664	0	0.0849219	0.0318266	0	-0.121822	0.160345	-2.58906
500	Ile	Pro	p.Ile500Pro	0.0491531	2.60209e-18	-0.00948202	0.0270606	2.60209e-18	-0.0871435	0.157931	-1.09754
500	Ile	Ser	p.Ile500Ser	0.0606632	3.46945e-18	-0.0373879	0.0923338	0	0.0322359	-0.00344828	-1.01244
500	Ile	Thr	p.Ile500Thr	0.0311778	4.42571e-16	-0.00670287	0.0168192	3.32039e-20	0.0403267	0.30069	-1.12205
500	Ile	Trp	p.Ile500Trp	0.0618843	0	0.24564	0.193177	0	-0.0247669	-0.188621	-2.96393
500	Ile	Tyr	p.Ile500Tyr	0.0675446	0	0.111072	0.018812	1.43224e-34	-0.200509	0.17	-2.96393
500	Ile	Val	p.Ile500Val	0.0329001	0	-0.0264607	0.0668524	0	-0.0200432	0.112759	-0.378624
501	Ile	Ala	p.Ile501Ala	0.0275204	7.02189e-11	0.100234	0.0524573	0	-0.27139	3.24862	-1.43078
501	Ile	Arg	p.Ile501Arg	0.0860971	0	0.196947	0.0761395	0	-0.618112	4.89138	-3.79765
501	Ile	Asn	p.Ile501Asn	0.0556987	3.46945e-18	0.154254	0.0901174	0	-0.300591	2.27586	-3.25237
501	Ile	Asp	p.Ile501Asp	0.0660996	0	0.120589	0.063237	0	-0.580697	2.71276	-2.82642
501	Ile	Cys	p.Ile501Cys	0.0346329	1.30104e-18	0.180785	0.0499084	1.73472e-18	0.0772632	2.72506	-1.1473
501	Ile	Gln	p.Ile501Gln	0.0627927	0	0.0433881	0.0419448	1.73472e-18	-0.413116	2.17414	-2.7833
501	Ile	Glu	p.Ile501Glu	0.0320319	2.67686e-10	0.0579253	0.0473586	0	-0.642852	3.85862	-2.79009
501	Ile	Gly	p.Ile501Gly	0.0528844	0	0.0226515	0.0690479	0	-0.52336	5.16149	-2.79104
501	Ile	His	p.Ile501His	0.0889083	6.93889e-18	0.000401215	0.0449925	0	-0.037974	3.63241	-3.25237
501	Ile	Leu	p.Ile501Leu	0.0883979	3.46945e-18	0.0204	0.0512289	0	-0.235445	1.51322	-1.0592
501	Ile	Lys	p.Ile501Lys	0.0583765	0	0.00672636	0.129574	0	-0.470361	4.94138	-3.56253
501	Ile	Met	p.Ile501Met	0.0757634	0	-0.0314878	0.0371925	0	-0.190455	3.00138	-1.52915
501	Ile	Phe	p.Ile501Phe	0.0535527	0	0.112151	0.0346669	0	-0.184703	3.41471	-1.87359
501	Ile	Pro	p.Ile501Pro	0.0616582	0	-0.0325123	0.021487	4.18671e-10	-0.261802	3.55586	-2.89429
501	Ile	Ser	p.Ile501Ser	0.0650579	0	0.00351896	0.0628869	6.93889e-18	-0.30476	3.71598	-1.39778
501	Ile	Thr	p.Ile501Thr	0.0304743	4.90276e-16	-0.0963119	0.0180891	1.146e-20	-0.196324	2.56207	-1.28077
501	Ile	Trp	p.Ile501Trp	0.0602341	3.46945e-18	0.347713	0.0444081	0	-0.507049	2.20966	-2.78269
501	Ile	Tyr	p.Ile501Tyr	0.0340695	8.58688e-17	0.100341	0.0351491	0	-0.380703	5.27586	-2.41631
501	Ile	Val	p.Ile501Val	0.0208651	7.55871e-46	0.0838439	0.0720274	0	0.131379	0.725402	-0.237336
502	Asn	Ala	p.Asn502Ala	0.0645809	5.20417e-18	0.272203	0.0734251	0	-0.211389	1.14483	-2.32588
502	Asn	Arg	p.Asn502Arg	0.104421	3.46945e-18	0.116817	0.0476318	0	-0.109736	0.028046	-1.02792
502	Asn	Asp	p.Asn502Asp	0.0728037	1.73472e-18	-0.0414218	0.0239107	4.3351e-14	0.0294457	0.104138	-1.4667
502	Asn	Cys	p.Asn502Cys	0.0450821	0	0.200162	0.0494367	0	-0.127497	1.10149	-2.98911
502	Asn	Gln	p.Asn502Gln	0.064737	3.46945e-18	-0.0053841	0.0779389	0	-0.059638	0.891149	-0.995257
502	Asn	Glu	p.Asn502Glu	0.0565658	1.73472e-18	-0.0610694	0.101181	1.38778e-17	-0.0394558	0.573908	-1.36715
502	Asn	Gly	p.Asn502Gly	0.0591993	0	0.0181279	0.0562895	6.93889e-18	-0.152257	1.39759	-2.09678
502	Asn	His	p.Asn502His	0.0829357	3.46945e-18	0.0939325	0.060699	0	-0.101098	-0.188966	-1.0999
502	Asn	Ile	p.Asn502Ile	0.0641627	1.73472e-18	0.313519	0.0281595	1.13296e-11	-0.131119	0.121149	-3.05674
502	Asn	Leu	p.Asn502Leu	0.0656108	5.20417e-18	0.260564	0.0666054	0	-0.0585182	-0.136207	-2.25533
502	Asn	Lys	p.Asn502Lys	0.0412994	4.85723e-17	-0.0246528	0.0752966	0	-0.06424	0.274713	-0.36242
502	Asn	Met	p.Asn502Met	0.0694067	0	0.264286	0.0517205	1.73472e-18	-0.0839762	0.597816	-2.44586
502	Asn	Phe	p.Asn502Phe	0.0390265	0	0.418667	0.0394108	8.67362e-19	-0.219202	-0.419885	-2.72433
502	Asn	Pro	p.Asn502Pro	0.0756244	0	0.106007	0.0769207	0	-0.0806266	1.78126	-3.12256
502	Asn	Ser	p.Asn502Ser	0.0234355	9.73653e-52	-0.0637577	0.0384709	0	-0.197547	0.521839	-2.09318
502	Asn	Thr	p.Asn502Thr	0.0815849	3.46945e-18	0.00799815	0.0201575	6.67201e-18	0.060269	-0.101149	-2.14811
502	Asn	Trp	p.Asn502Trp	0.104112	0	0.552789	0.0461468	0	-0.192073	-1.24218	-3.40405
502	Asn	Tyr	p.Asn502Tyr	0.106211	6.93889e-18	0.241911	0.0468397	0	-0.245185	-0.210805	-2.69557
502	Asn	Val	p.Asn502Val	0.0666585	0	0.230032	0.0391804	1.73472e-18	-0.214054	0.0883908	-2.60602
503	Leu	Ala	p.Leu503Ala	0.0600123	1.73472e-18	0.0350012	0.034865	2.1802e-14	-0.339967	2.82621	-4.41675
503	Leu	Arg	p.Leu503Arg	0.105607	0	-0.148499	0.0273597	8.13636e-34	-0.374003	2.7	-5.06101
503	Leu	Asn	p.Leu503Asn	0.107195	0	-0.113776	0.0472299	0	-0.275575	2.62621	-4.41675
503	Leu	Asp	p.Leu503Asp	0.0351343	8.90883e-10	0.00873894	0.0424544	3.46945e-18	-0.341355	3.22839	-4.07852
503	Leu	Cys	p.Leu503Cys	0.0449771	6.86083e-16	0.00928411	0.108306	0	-0.373227	2.92207	-4.41675
503	Leu	Gln	p.Leu503Gln	0.0698589	0	0.00890145	0.134999	4.16334e-17	-0.399581	2.27598	-3.9105
503	Leu	Glu	p.Leu503Glu	0.106406	0	-0.0482651	0.0296338	2.57756e-10	-0.282403	2.97655	-4.41675
503	Leu	Gly	p.Leu503Gly	0.0461826	0	0.0801398	0.0435752	1.82146e-17	-0.640904	5.06333	-5.06101
503	Leu	His	p.Leu503His	0.0794643	3.46945e-18	-0.0473915	0.0484801	5.16948e-16	-0.38921	1.18517	-4.41675
503	Leu	Ile	p.Leu503Ile	0.0707642	0	-0.13417	0.115597	2.77556e-17	-0.168176	0.917241	-1.78324
503	Leu	Lys	p.Leu503Lys	0.0427172	1.02307e-11	-0.119386	0.0911776	0	-0.285128	3.30138	-5.06101
503	Leu	Met	p.Leu503Met	0.113834	0	-0.103133	0.0898873	1.38778e-17	-0.296224	2.23759	-2.06942
503	Leu	Phe	p.Leu503Phe	0.0653488	5.20417e-18	0.204028	0.0332587	0	-0.00956802	0.13977	-2.44566
503	Leu	Pro	p.Leu503Pro	0.0804063	6.93889e-18	0.0190883	0.0637451	0	-0.496109	5.64897	-3.94433
503	Leu	Ser	p.Leu503Ser	0.028476	1.07259e-09	-0.0828366	0.0504356	0	-0.188719	3.60069	-4.41675
503	Leu	Thr	p.Leu503Thr	0.0357873	2.11031e-14	-0.0315658	0.0730136	0	-0.528536	3.84172	-3.88938
503	Leu	Trp	p.Leu503Trp	0.0273628	1.70246e-30	0.114336	0.0689978	0	-0.294924	0.0726437	-3.51979
503	Leu	Tyr	p.Leu503Tyr	0.0368448	8.67362e-19	0.555802	0.119862	0	-0.0789944	0.402069	-2.79598
503	Leu	Val	p.Leu503Val	0.0620673	1.73472e-18	-0.0585098	0.0255764	1.32716e-08	-0.4404	1.95954	-2.0184
504	Thr	Ala	p.Thr504Ala	0.0576584	1.73472e-18	-0.000413748	0.0353389	1.04083e-17	-0.133682	-0.476897	-1.26962
504	Thr	Arg	p.Thr504Arg	0.0885979	0	0.0428158	0.0500264	5.20417e-18	-0.00727042	-0.352184	-1.83672
504	Thr	Asn	p.Thr504Asn	0.0797452	3.46945e-18	0.0243846	0.134867	0	-0.0950521	-0.342184	-1.22159
504	Thr	Asp	p.Thr504Asp	0.0408199	3.39354e-13	-0.0127408	0.0565092	6.93889e-18	0.0133163	-0.703448	-2.05082
504	Thr	Cys	p.Thr504Cys	0.0776233	1.73472e-18	0.11121	0.0255498	1.02973e-11	-0.247286	0.47908	-2.16056
504	Thr	Gln	p.Thr504Gln	0.0513565	3.72966e-17	-0.0415151	0.139206	0	-0.209279	0.0725287	-1.94142
504	Thr	Glu	p.Thr504Glu	0.0364978	3.25602e-06	-0.0279549	0.030201	4.32497e-10	0.0205982	-0.814828	-1.99502
504	Thr	Gly	p.Thr504Gly	0.0932377	3.46945e-18	0.0462845	0.064616	1.04083e-17	-0.126104	0.357011	-2.93947
504	Thr	His	p.Thr504His	0.0688461	0	0.111973	0.0725586	0	-0.00118706	-0.332759	-2.71092
504	Thr	Ile	p.Thr504Ile	0.060186	0	0.360842	0.0251965	3.17227e-07	-0.0807506	-0.624483	-2.09936
504	Thr	Leu	p.Thr504Leu	0.0535997	0	0.230184	0.108785	0	-0.142486	-0.895862	-2.01156
504	Thr	Lys	p.Thr504Lys	0.0560964	0	-0.026099	0.179346	2.77556e-17	-0.178022	-0.555172	-1.80395
504	Thr	Met	p.Thr504Met	0.030899	5.46215e-27	0.133948	0.0252452	9.34991e-11	-0.147893	-0.581609	-2.11411
504	Thr	Phe	p.Thr504Phe	0.0805842	3.46945e-18	0.433751	0.0434236	0	0.00648049	-0.829655	-3.95259
504	Thr	Pro	p.Thr504Pro	0.0338342	5.90878e-18	-0.0770656	0.208576	0	-0.161888	5.03989	-3.35809
504	Thr	Ser	p.Thr504Ser	0.0663779	1.73472e-18	0.00451124	0.0663909	6.93889e-18	-0.0813045	-0.364368	-0.379901
504	Thr	Trp	p.Thr504Trp	0.081589	6.93889e-18	0.527127	0.0313663	4.38018e-17	0.0117227	-0.917126	-3.95259
504	Thr	Tyr	p.Thr504Tyr	0.0735858	0	0.450455	0.0287394	7.98722e-06	-0.1929	-0.648736	-3.95259
504	Thr	Val	p.Thr504Val	0.0991659	0	0.0959789	0.0683135	3.46945e-18	-0.258304	-0.134828	-2.32925
505	Ser	Ala	p.Ser505Ala	0.0740054	3.46945e-18	-0.00177183	0.0305062	9.02829e-10	-0.205858	-0.942414	-1.84183
505	Ser	Arg	p.Ser505Arg	0.0738512	1.73472e-18	0.362449	0.0616717	3.38271e-16	-0.855851	0.295172	-4.0778
505	Ser	Asn	p.Ser505Asn	0.0830246	0	-0.00732175	0.0778898	0	-0.428716	0.173103	-5.16978
505	Ser	Asp	p.Ser505Asp	0.0302661	1.34619e-06	0.14582	0.0689405	0	-0.696748	1.15069	-5.16978
505	Ser	Cys	p.Ser505Cys	0.0358914	1.82972e-11	-0.0240502	0.0701105	0	-0.390618	0.440575	-2.40099
505	Ser	Gln	p.Ser505Gln	0.0540148	8.67362e-18	-0.0231685	0.0875395	0	-0.687063	0.521379	-5.16978
505	Ser	Glu	p.Ser505Glu	0.0662861	0	-0.00515377	0.0871693	0	-0.602851	0.646552	-5.16978
505	Ser	Gly	p.Ser505Gly	0.0937568	3.46945e-18	0.0154081	0.0944829	0	-0.306836	0.706552	-4.00043
505	Ser	His	p.Ser505His	0.0679139	0	0.149457	0.101118	1.38778e-17	-0.455599	0.0603448	-5.16978
505	Ser	Ile	p.Ser505Ile	0.0895701	0	0.479044	0.0412973	2.87287e-27	-1.00377	1.94517	-4.63109
505	Ser	Leu	p.Ser505Leu	0.03991	5.27667e-10	0.389223	0.0419576	9.95883e-08	-0.895544	-0.267241	-4.63109
505	Ser	Lys	p.Ser505Lys	0.0751608	0	0.234137	0.14642	0	-0.584357	0.41931	-4.77578
505	Ser	Met	p.Ser505Met	0.0525275	0	0.31376	0.0523296	9.93577e-11	-0.834992	0.0747126	-4.63109
505	Ser	Phe	p.Ser505Phe	0.0659287	0	0.11243	0.048091	4.24007e-06	-0.933006	-0.340345	-4.87138
505	Ser	Pro	p.Ser505Pro	0.0612371	1.73472e-18	-0.0980709	0.0386719	2.02095e-16	-0.38985	1.69874	-4.66896
505	Ser	Thr	p.Ser505Thr	0.0538748	8.79246e-13	-0.0389384	0.0850453	6.93889e-18	-0.124221	0.160575	-1.93266
505	Ser	Trp	p.Ser505Trp	0.040916	2.46506e-10	0.220117	0.0507723	7.97973e-16	-0.733327	0.425977	-5.16978
505	Ser	Tyr	p.Ser505Tyr	0.100111	0	0.189076	0.0986251	0	-0.690479	0.482069	-5.16978
505	Ser	Val	p.Ser505Val	0.114857	6.93889e-18	0.133893	0.0617139	0	-0.80116	0.187816	-3.83506
506	Val	Ala	p.Val506Ala	0.0293807	6.76572e-06	0.132281	0.0272068	1.07336e-18	-0.407806	2.62161	-3.10657
506	Val	Arg	p.Val506Arg	0.0376073	5.66962e-09	0.00763078	0.107246	1.38778e-17	-0.793187	7.36264	-2.86857
506	Val	Asn	p.Val506Asn	0.0312763	1.57984e-69	0.0139378	0.0440045	1.21062e-12	-0.67021	3.36862	-3.66458
506	Val	Asp	p.Val506Asp	0.0566659	0	0.559683	0.0379884	9.81621e-14	-0.924358	4.96931	-3.66458
506	Val	Cys	p.Val506Cys	0.0406973	4.69525e-09	0.130881	0.0867925	0	-0.665781	3.19483	-3.55356
506	Val	Gln	p.Val506Gln	0.0774409	0	0.17907	0.0719033	8.06909e-08	-1.06337	4.16437	-3.41501
506	Val	Glu	p.Val506Glu	0.0679047	0	0.545705	0.046936	3.06174e-17	-1.02145	5.01839	-3.66458
506	Val	Gly	p.Val506Gly	0.0830414	0	0.444335	0.0587689	3.46945e-18	-0.931318	5.09782	-4.19561
506	Val	His	p.Val506His	0.0712353	0	0.166962	0.0634127	1.22066e-13	-0.796641	5.42655	-3.66458
506	Val	Ile	p.Val506Ile	0.0341775	1.0101e-14	-0.047625	0.156727	2.77556e-17	0.153878	0.811494	-0.370164
506	Val	Leu	p.Val506Leu	0.0293262	1.65483e-06	-0.0301735	0.0459504	0	-0.182208	2.01195	-1.22531
506	Val	Lys	p.Val506Lys	0.0958014	0	0.0517726	0.161359	0	-0.924993	7.59333	-3.55356
506	Val	Met	p.Val506Met	0.098627	0	0.0410021	0.0369181	2.64493e-08	-0.275032	2.50598	-1.5059
506	Val	Phe	p.Val506Phe	0.0495529	8.67362e-19	0.507829	0.053844	0	-0.846351	5.34276	-3.96691
506	Val	Pro	p.Val506Pro	0.0938495	3.46945e-18	0.266538	0.177015	2.77556e-17	-0.759847	6.15621	-4.19561
506	Val	Ser	p.Val506Ser	0.14398	0	0.334471	0.0460812	7.52669e-78	-0.937704	3.84621	-3.55356
506	Val	Thr	p.Val506Thr	0.0629724	0	0.0905759	0.0973619	0	-0.570414	2.46115	-3.11887
506	Val	Trp	p.Val506Trp	0.0721376	3.46945e-18	0.222107	0.0980366	6.93889e-18	-0.681058	5.55586	-3.96691
506	Val	Tyr	p.Val506Tyr	0.0709594	0	0.446472	0.0731305	4.16334e-17	-1.02795	8.05644	-3.96691
507	Leu	Ala	p.Leu507Ala	0.089338	8.50015e-17	-0.0370732	0.184448	5.55112e-17	-0.402803	1.62874	-2.27865
507	Leu	Arg	p.Leu507Arg	0.11401	0	-0.152311	0.180093	0	-0.143178	0.353908	-0.730518
507	Leu	Asn	p.Leu507Asn	0.0668942	3.51901e-13	-0.161939	0.0511402	2.42853e-15	-0.157492	1.80816	-1.49364
507	Leu	Asp	p.Leu507Asp	0.127663	0	-0.0648145	0.0981758	2.08167e-17	-0.541384	2.56241	-1.70766
507	Leu	Cys	p.Leu507Cys	0.0504156	3.39331e-06	0.018646	0.145859	0	-0.109507	2.47184	-2.38477
507	Leu	Gln	p.Leu507Gln	0.0531487	1.97792e-22	0.014295	0.05361	1.10476e-10	-0.0250757	1.20632	-1.06806
507	Leu	Glu	p.Leu507Glu	0.0633629	1.16364e-08	-0.037294	0.0583706	2.05875e-39	-0.19227	1.60391	-1.58185
507	Leu	Gly	p.Leu507Gly	0.052499	9.22276e-06	-0.0779526	0.129304	0	-0.25369	2.8623	-3.34581
507	Leu	His	p.Leu507His	0.0770436	3.46945e-18	0.139295	0.0454802	5.50295e-12	-0.139202	0.893218	-1.42998
507	Leu	Ile	p.Leu507Ile	0.0523264	1.03327e-52	-0.012065	0.0404832	1.23901e-29	-0.0756591	0.433678	-1.42544
507	Leu	Lys	p.Leu507Lys	0.0797555	7.95101e-24	-0.0469653	0.453957	6.66134e-16	0.289784	1.37092	-0.626256
507	Leu	Met	p.Leu507Met	0.099302	0	-0.0941763	0.112107	0	-0.0502183	1.1192	-1.64683
507	Leu	Phe	p.Leu507Phe	0.0969094	0	-0.0231962	0.0680662	0	-0.0637049	0.876437	-3.24944
507	Leu	Pro	p.Leu507Pro	0.0939138	8.67362e-18	0.192645	0.0891161	1.72243e-09	-1.08719	6.40678	-4.25754
507	Leu	Thr	p.Leu507Thr	0.0881707	6.74664e-05	-0.108951	0.180862	0	-0.586451	2.09529	-2.21467
507	Leu	Trp	p.Leu507Trp	0.0548213	7.89299e-17	0.57531	0.0334104	4.69064e-70	-0.0927347	-0.178161	-3.74829
507	Leu	Tyr	p.Leu507Tyr	0.0655275	9.92925e-07	0.248342	0.0965032	0	-0.224883	1.40356	-3.74829
507	Leu	Val	p.Leu507Val	0.0610544	1.61515e-05	-0.0584862	0.113866	2.77556e-17	-0.000485675	0.975057	-1.64557
508	Ser	Ala	p.Ser508Ala	0.0757052	9.47416e-32	0.115026	0.160871	5.55112e-17	-0.203322	-0.982874	-1.31439
508	Ser	Asn	p.Ser508Asn	0.070885	1.81317e-13	0.0712938	0.0871154	0	0.077177	-0.0603448	-0.589846
508	Ser	Asp	p.Ser508Asp	0.133246	0	0.109416	0.101899	0	-0.0323758	-0.036092	-0.20388
508	Ser	Cys	p.Ser508Cys	0.0556453	2.52951e-06	0.1398	0.174502	0	-0.145252	0.338966	-2.03326
508	Ser	Gln	p.Ser508Gln	0.139315	0	0.0525531	0.195875	0	-0.059243	-0.112759	-0.767096
508	Ser	Glu	p.Ser508Glu	0.0832255	6.28576e-05	0.163587	0.16337	0	0.33586	-0.83977	-0.181702
508	Ser	Gly	p.Ser508Gly	0.0766447	1.95436e-06	0.217041	0.0571666	4.08277e-05	0.137922	0.165172	-2.89948
508	Ser	His	p.Ser508His	0.228252	0	-0.0682802	0.0787303	1.88732e-11	-0.232904	-0.402184	-1.03225
508	Ser	Ile	p.Ser508Ile	0.161033	0	0.180398	0.151098	0	0.29438	-0.924138	-2.24635
508	Ser	Leu	p.Ser508Leu	0.0625424	1.95609e-25	0.058254	0.152256	2.77556e-17	0.0796336	-0.792759	-2.0922
508	Ser	Lys	p.Ser508Lys	0.116081	2.84143e-09	-0.140058	0.0616117	2.7511e-06	0.0207798	-0.317931	-1.3372
508	Ser	Met	p.Ser508Met	0.204217	0	0.312226	0.0867139	2.18575e-16	-0.100568	-0.448621	-2.71114
508	Ser	Phe	p.Ser508Phe	0.0609502	2.79175e-12	0.258991	0.290802	0	0.222184	-0.469885	-2.74415
508	Ser	Pro	p.Ser508Pro	0.189051	0	-0.0144257	0.0412216	1.84034e-05	-0.144653	9.46149	-3.59241
508	Ser	Thr	p.Ser508Thr	0.06929	1.44295e-05	0.0611344	0.134853	2.77556e-17	0.037012	-0.641264	-0.222225
508	Ser	Trp	p.Ser508Trp	0.0691363	1.32085e-24	0.296292	0.0805244	1.83881e-16	-0.0630521	-0.991609	-3.08085
508	Ser	Tyr	p.Ser508Tyr	0.0506225	2.50537e-07	0.180877	0.0412613	4.90046e-11	-0.0443748	-0.395977	-2.49243
508	Ser	Val	p.Ser508Val	0.0641955	9.10805e-07	0.110431	0.0984547	0	0.136169	-0.745287	-2.26322
509	Leu	Ala	p.Leu509Ala	0.147707	0	0.150848	0.181947	0	-0.532641	2.49908	-5.12221
509	Leu	Arg	p.Leu509Arg	0.102713	6.93889e-18	0.148526	0.0446302	2.12419e-05	-0.906729	2.90977	-5.41686
509	Leu	Asn	p.Leu509Asn	0.0586389	0	0.238313	0.107559	0	-1.09781	3.15943	-3.94573
509	Leu	Asp	p.Leu509Asp	0.0650604	3.46945e-18	0.54797	0.0399626	2.55842e-27	-1.11789	4.59805	-4.73269
509	Leu	Cys	p.Leu509Cys	0.0299178	4.49538e-07	0.0758454	0.0629173	6.93889e-18	-0.732841	3.18701	-5.12221
509	Leu	Gln	p.Leu509Gln	0.0884315	0	0.085722	0.130284	0	-0.950901	2.38655	-4.73269
509	Leu	Glu	p.Leu509Glu	0.0388334	1.15289e-05	0.40273	0.0631885	9.51981e-10	-1.04381	3.76954	-4.73269
509	Leu	Gly	p.Leu509Gly	0.0328917	1.53646e-10	0.376993	0.112961	2.77556e-17	-0.975366	4.25264	-5.41686
509	Leu	His	p.Leu509His	0.0775696	0	0.333863	0.042438	2.21901e-40	-0.962375	3.03023	-4.73269
509	Leu	Ile	p.Leu509Ile	0.0890261	3.46945e-18	0.0991629	0.108848	1.38778e-17	0.0459421	0.52	-2.09771
509	Leu	Lys	p.Leu509Lys	0.0651608	1.73472e-18	0.0976161	0.0459884	4.97653e-36	-0.930314	2.45632	-5.41686
509	Leu	Met	p.Leu509Met	0.0346698	1.18811e-15	0.061095	0.0709567	0	-0.254551	1.78943	-1.75081
509	Leu	Phe	p.Leu509Phe	0.0608299	1.73472e-18	0.164138	0.0452226	1.10061e-11	-0.652078	2.66931	-5.41686
509	Leu	Pro	p.Leu509Pro	0.0692033	0	0.437519	0.0508571	6.8691e-21	-1.07782	8.2223	-5.41686
509	Leu	Ser	p.Leu509Ser	0.0586394	1.73472e-18	0.0451085	0.0285011	1.4342e-27	-0.472079	3.75057	-5.12221
509	Leu	Thr	p.Leu509Thr	0.136915	1.38778e-17	0.216853	0.048445	3.1021e-06	-0.901191	2.54851	-5.12221
509	Leu	Trp	p.Leu509Trp	0.0747436	0	0.489515	0.0491393	3.93979e-05	-0.960595	2.0354	-5.41686
509	Leu	Tyr	p.Leu509Tyr	0.122919	0	0.432108	0.0421261	1.00316e-17	-1.03217	2.63747	-5.41686
509	Leu	Val	p.Leu509Val	0.0917261	3.46945e-18	0.164673	0.089076	0	-0.763749	1.58678	-1.75339
510	Gln	Ala	p.Gln510Ala	0.139377	1.38778e-17	0.154267	0.0564303	1.10849e-15	-0.0440239	1.13632	-1.84962
510	Gln	Arg	p.Gln510Arg	0.0673998	8.34116e-14	-0.0501288	0.0768471	6.93889e-18	-0.138698	1.15586	0.388959
510	Gln	Asn	p.Gln510Asn	0.0823587	1.7249e-13	-0.0410234	0.141187	1.38778e-17	-0.612697	1.54483	-2.08796
510	Gln	Asp	p.Gln510Asp	0.0772759	1.73472e-18	0.19622	0.0838598	1.69698e-13	-0.982438	3.04402	-1.88269
510	Gln	Glu	p.Gln510Glu	0.0435844	2.36349e-40	0.120023	0.0592405	3.46945e-18	-0.325808	1.38632	-1.68169
510	Gln	Gly	p.Gln510Gly	0.0906258	1.98368e-12	0.105443	0.069961	1.00727e-10	-0.570541	2.9646	-3.33763
510	Gln	His	p.Gln510His	0.0603857	1.95192e-10	0.191968	0.0558284	5.94829e-10	-0.404842	2.12276	-1.61435
510	Gln	Ile	p.Gln510Ile	0.0778537	1.73472e-18	0.226668	0.114626	0	-0.214752	-0.208621	-0.934192
510	Gln	Leu	p.Gln510Leu	0.0509911	5.43759e-08	0.176384	0.0587331	1.71375e-13	-0.144262	0.748161	-0.781511
510	Gln	Lys	p.Gln510Lys	0.0600069	2.7335e-08	-0.0750773	0.0900145	0	-0.164642	2.14552	-0.617971
510	Gln	Met	p.Gln510Met	0.081319	0	0.140407	0.16441	0	-0.0625817	0.170575	-1.1315
510	Gln	Phe	p.Gln510Phe	0.118352	0	0.161114	0.100659	2.08167e-17	-0.690347	2.14057	-2.7528
510	Gln	Pro	p.Gln510Pro	0.112436	0	1.00842	0.160994	0	-1.00586	9.41851	-3.33763
510	Gln	Ser	p.Gln510Ser	0.0519336	1.25476e-07	0.16098	0.0530676	1.20866e-25	-0.451729	2.37908	-2.07227
510	Gln	Trp	p.Gln510Trp	0.0641281	1.12449e-81	0.206054	0.0551589	7.17626e-08	-0.0910721	0.224368	-2.20518
510	Gln	Tyr	p.Gln510Tyr	0.0975418	6.93889e-18	0.0828381	0.0565813	7.25086e-24	-0.339384	2.41713	-2.51501
510	Gln	Val	p.Gln510Val	0.0586078	1.61965e-06	0.134414	0.0502913	3.84175e-05	-0.289826	0.251494	-0.995777
511	Glu	Ala	p.Glu511Ala	0.0734164	0	0.0651113	0.0907075	0	-0.206312	0.0373563	-0.636847
511	Glu	Arg	p.Glu511Arg	0.0672808	0	0.0900134	0.0297077	2.01567e-07	-0.111486	-0.149425	-1.35469
511	Glu	Asn	p.Glu511Asn	0.14343	1.38778e-17	0.112453	0.0344378	7.24345e-11	-0.191876	0.300115	-1.04331
511	Glu	Asp	p.Glu511Asp	0.0821894	3.46945e-18	0.00635555	0.0834025	0	0.066898	0.53023	-1.22197
511	Glu	Cys	p.Glu511Cys	0.0394591	1.22066e-10	0.112053	0.0951137	0	-0.110517	0.964483	-2.23
511	Glu	Gln	p.Glu511Gln	0.0376362	3.52234e-09	0.107757	0.111142	2.77556e-17	-0.0663652	0.394138	-0.370116
511	Glu	Gly	p.Glu511Gly	0.0440714	1.30104e-18	-0.0791088	0.0275819	1.85932e-09	-0.0932386	0.913333	-2.45713
511	Glu	His	p.Glu511His	0.057848	0	0.138443	0.0790978	0	-0.0187633	0.0874713	-1.07526
511	Glu	Ile	p.Glu511Ile	0.08383	0	0.401543	0.037124	3.19141e-16	-0.326942	-0.40069	-2.27373
511	Glu	Leu	p.Glu511Leu	0.0365801	1.06893e-24	0.239925	0.0290998	6.92764e-24	-0.072293	-0.28	-2.05122
511	Glu	Lys	p.Glu511Lys	0.0971264	0	-0.0509222	0.0936352	0	-0.0896249	-0.0343678	-0.480756
511	Glu	Met	p.Glu511Met	0.0654298	8.67362e-18	0.0429334	0.128419	0	-0.293905	0.176092	-2.08051
511	Glu	Phe	p.Glu511Phe	0.034639	2.97055e-37	0.320484	0.0874465	0	-0.192422	0.281954	-3.6719
511	Glu	Pro	p.Glu511Pro	0.0417439	1.93756e-08	0.545706	0.0779083	6.3196e-14	-1.09854	7.32161	-3.89998
511	Glu	Ser	p.Glu511Ser	0.0420761	1.36819e-05	0.209679	0.0364548	1.84578e-07	-0.112161	0.675747	-0.920285
511	Glu	Thr	p.Glu511Thr	0.0568783	7.68627e-12	0.0670659	0.0783945	0	0.024122	0.145862	-1.18574
511	Glu	Trp	p.Glu511Trp	0.0562711	0	0.580917	0.0618652	0	0.0629589	-0.446322	-3.6719
511	Glu	Tyr	p.Glu511Tyr	0.0666033	0	0.243653	0.185682	0	-0.112253	0.232299	-3.6719
511	Glu	Val	p.Glu511Val	0.0760194	0	0.229737	0.0567797	0	-0.0637098	-0.277011	-2.35942
512	Glu	Ala	p.Glu512Ala	0.0325385	7.89885e-06	0.0794786	0.160597	8.32667e-17	0.0402589	0.717241	-1.01505
512	Glu	Arg	p.Glu512Arg	0.109004	0	-0.0955567	0.0471927	0	-0.17966	0.53931	-2.01978
512	Glu	Asn	p.Glu512Asn	0.0903344	6.93889e-18	0.0132603	0.0795135	1.38778e-17	0.063661	1.55276	-1.22611
512	Glu	Asp	p.Glu512Asp	0.0812272	0	0.0858472	0.0243539	2.70759e-10	-0.0441761	0.764138	-0.861069
512	Glu	Cys	p.Glu512Cys	0.0442475	4.68132e-14	0.0599819	0.0775222	0	-0.042717	1.73724	-2.67065
512	Glu	Gln	p.Glu512Gln	0.0375899	6.18577e-08	-0.0584129	0.0719487	0	-0.0476092	1.21529	-1.30745
512	Glu	Gly	p.Glu512Gly	0.0376641	2.81893e-17	0.010335	0.0572698	0	-0.115774	1.72448	-2.56006
512	Glu	His	p.Glu512His	0.0705934	0	0.108532	0.113399	4.16334e-17	-0.0285803	0.562069	-1.49476
512	Glu	Ile	p.Glu512Ile	0.0375549	5.31068e-20	0.00835636	0.0592088	6.93889e-18	-0.240461	0.526552	-2.23895
512	Glu	Leu	p.Glu512Leu	0.0683496	0	0.127342	0.0398843	1.15841e-07	-0.439504	0.400805	-2.38012
512	Glu	Lys	p.Glu512Lys	0.0640558	1.30104e-17	-0.00774988	0.141585	0	-0.0922529	0.979655	-2.02831
512	Glu	Met	p.Glu512Met	0.0752976	0	-0.049023	0.123404	0	0.0250529	0.712414	-2.24375
512	Glu	Phe	p.Glu512Phe	0.0776712	0	0.176294	0.134263	4.16334e-17	-0.374641	0.171609	-3.5201
512	Glu	Pro	p.Glu512Pro	0.0382579	1.92118e-08	0.169081	0.136394	4.16334e-17	-0.960214	6.87966	-4.23166
512	Glu	Ser	p.Glu512Ser	0.048223	2.48022e-15	0.0554716	0.043457	2.7079e-15	-0.116218	1.41966	-1.76788
512	Glu	Thr	p.Glu512Thr	0.0749876	1.73472e-18	-0.0334882	0.069878	0	-0.0992674	0.98069	-1.90202
512	Glu	Trp	p.Glu512Trp	0.043361	5.77514e-09	0.149785	0.0653693	0	-0.652796	-0.761264	-3.85594
512	Glu	Tyr	p.Glu512Tyr	0.0813059	0	0.187276	0.0299908	1.31503e-43	-0.298083	0.323793	-3.85594
512	Glu	Val	p.Glu512Val	0.0304404	1.85948e-08	0.000179271	0.0463258	0	-0.219517	0.632069	-2.21673
513	Ile	Ala	p.Ile513Ala	0.0555715	0	0.150213	0.0543013	0	-0.373012	2.56885	-2.48567
513	Ile	Arg	p.Ile513Arg	0.032028	8.97621e-06	0.0591583	0.0704244	3.46945e-18	-0.516255	3.18736	-3.45591
513	Ile	Asn	p.Ile513Asn	0.0435412	1.88399e-11	0.217213	0.0448016	9.9215e-51	-0.858805	2.78816	-4.26711
513	Ile	Asp	p.Ile513Asp	0.0297208	3.77899e-23	0.753457	0.114395	1.38778e-17	-1.11895	3.55609	-4.26711
513	Ile	Cys	p.Ile513Cys	0.0557882	8.67362e-19	0.0671203	0.0646276	0	0.0595755	3.00092	-2.5991
513	Ile	Gln	p.Ile513Gln	0.0639119	0	0.315393	0.0933693	0	-1.02085	2.7408	-4.26711
513	Ile	Glu	p.Ile513Glu	0.0930036	0	0.617447	0.0978691	0	-1.01277	3.70759	-4.26711
513	Ile	Gly	p.Ile513Gly	0.0633057	0	0.46391	0.0388645	2.24325e-17	-1.0383	4.29437	-4.51471
513	Ile	His	p.Ile513His	0.0439834	3.02201e-13	0.276549	0.0461788	1.86467e-08	-1.01605	2.2654	-4.26711
513	Ile	Leu	p.Ile513Leu	0.0536857	8.67362e-19	0.129646	0.0923453	0	-0.346606	0.953103	-1.29254
513	Ile	Lys	p.Ile513Lys	0.0724435	0	0.220844	0.0807169	0	-0.780009	3.28241	-3.93981
513	Ile	Met	p.Ile513Met	0.0978325	2.08167e-17	0.124653	0.0962445	0	-0.679547	1.67954	-1.47333
513	Ile	Phe	p.Ile513Phe	0.0456368	7.17899e-12	0.192273	0.0967762	6.93889e-18	-0.888874	1.79184	-1.97074
513	Ile	Pro	p.Ile513Pro	0.0337239	1.80378e-11	0.51044	0.0753105	0	-1.05906	8.75448	-4.51471
513	Ile	Ser	p.Ile513Ser	0.0332798	3.09831e-09	0.191174	0.0428885	1.61955e-09	-0.645478	3.66299	-2.76408
513	Ile	Thr	p.Ile513Thr	0.0500077	0	-0.0376768	0.032438	3.8877e-10	-0.291971	2.52954	-2.4471
513	Ile	Trp	p.Ile513Trp	0.0636177	3.46945e-18	0.512605	0.0900615	0	-1.04818	2.46828	-2.72425
513	Ile	Tyr	p.Ile513Tyr	0.0526794	8.67362e-19	0.322065	0.0413406	2.04879e-16	-0.991502	2.94506	-3.39471
513	Ile	Val	p.Ile513Val	0.0265482	3.0452e-50	-0.0445001	0.0544216	0	0.03486	1.45747	-0.579647
514	Asn	Ala	p.Asn514Ala	0.109602	6.93889e-18	0.150815	0.0479271	3.46945e-18	0.00672162	-0.0366667	-1.35661
514	Asn	Arg	p.Asn514Arg	0.0329913	4.01536e-08	0.010012	0.0397328	8.67362e-19	0.0463	-0.616782	-0.937277
514	Asn	Asp	p.Asn514Asp	0.026884	5.56011e-34	0.000971668	0.0520109	0	-0.120813	0.162299	-0.302571
514	Asn	Cys	p.Asn514Cys	0.0690618	0	0.0865117	0.108701	1.38778e-17	-0.065146	0.751724	-1.45737
514	Asn	Gln	p.Asn514Gln	0.0697952	0	0.0811609	0.0899089	6.93889e-18	0.0464182	0.131609	-0.648414
514	Asn	Glu	p.Asn514Glu	0.0802629	0	0.184219	0.0417864	2.60209e-18	0.0355738	-0.191379	-0.688717
514	Asn	Gly	p.Asn514Gly	0.0599569	0	0.0580398	0.119403	2.77556e-17	0.0641543	1.07276	-2.13161
514	Asn	His	p.Asn514His	0.0583	0	-0.0260543	0.0252021	1.32805e-63	-0.0343786	-0.381034	-1.34785
514	Asn	Ile	p.Asn514Ile	0.0580992	0	0.126889	0.047595	0	0.0310942	-0.47931	-1.7212
514	Asn	Leu	p.Asn514Leu	0.0965734	0	0.195786	0.116216	0	0.168694	-0.884943	-1.54764
514	Asn	Lys	p.Asn514Lys	0.0951231	0	-0.053001	0.0407287	0	-0.0168205	-0.447931	-1.04675
514	Asn	Met	p.Asn514Met	0.0782075	0	0.108595	0.0772757	0	0.0134909	-0.272644	-1.67312
514	Asn	Phe	p.Asn514Phe	0.0686855	0	0.27663	0.092048	0	0.0214644	-1.01931	-2.14437
514	Asn	Pro	p.Asn514Pro	0.10985	6.93889e-18	0.0910998	0.0489641	1.4255e-12	-0.63163	5.26954	-3.25954
514	Asn	Ser	p.Asn514Ser	0.0270165	1.16746e-29	0.00143211	0.0227004	1.63253e-25	-0.115601	0.623678	-0.525506
514	Asn	Thr	p.Asn514Thr	0.0692632	1.73472e-18	0.155813	0.0346584	1.68225e-15	-0.101623	0.306092	-0.7558
514	Asn	Trp	p.Asn514Trp	0.0964555	0	0.298774	0.0434238	0	0.0296815	-1.25839	-2.66848
514	Asn	Tyr	p.Asn514Tyr	0.100237	6.93889e-18	0.277413	0.0690494	6.93889e-18	0.0287608	-0.874253	-2.32857
514	Asn	Val	p.Asn514Val	0.0625716	0	0.0292187	0.103366	1.38778e-17	0.0103838	-0.365632	-1.01433
515	Glu	Ala	p.Glu515Ala	0.033523	3.88779e-51	0.0511858	0.109519	1.38778e-17	-0.0357683	-0.0512644	-0.444966
515	Glu	Arg	p.Glu515Arg	0.0437425	1.72377e-10	-0.0768132	0.0277052	6.67365e-30	-0.119202	-0.283563	-0.911398
515	Glu	Asn	p.Glu515Asn	0.0316836	2.2836e-06	0.00464179	0.0537763	0	-0.0222684	0.154943	-0.150712
515	Glu	Asp	p.Glu515Asp	0.0476578	0	0.0453892	0.0421067	0	0.0279347	0.439195	-0.220967
515	Glu	Cys	p.Glu515Cys	0.0477071	2.60209e-18	0.182247	0.0251447	6.06192e-14	-0.163292	0.977471	-0.852816
515	Glu	Gln	p.Glu515Gln	0.0873148	3.46945e-18	0.0983732	0.0557759	0	-0.103008	0.108046	-0.470912
515	Glu	Gly	p.Glu515Gly	0.0240662	9.56231e-10	-0.0305719	0.0308627	0	-0.0798151	0.800805	-1.19902
515	Glu	His	p.Glu515His	0.0767221	3.46945e-18	0.0932973	0.0710538	0	0.000246273	-0.150805	-0.831744
515	Glu	Ile	p.Glu515Ile	0.0494106	8.67362e-19	0.0736311	0.0244501	2.24114e-17	-0.148044	0.00252874	-1.37578
515	Glu	Leu	p.Glu515Leu	0.0886208	3.46945e-18	0.060609	0.0293678	1.36113e-07	-0.013275	-0.325632	-1.23718
515	Glu	Lys	p.Glu515Lys	0.069497	1.73472e-18	-0.0197528	0.114245	0	-0.0648011	-0.0314943	-0.670053
515	Glu	Met	p.Glu515Met	0.0494625	1.73472e-18	0.175218	0.0609836	3.46945e-18	0.0136003	-0.0805747	-1.68362
515	Glu	Phe	p.Glu515Phe	0.0691776	0	0.252812	0.0422438	0	-0.0114745	0.362069	-2.10056
515	Glu	Pro	p.Glu515Pro	0.0788158	0	0.165369	0.0747638	0	-0.98535	5.59115	-2.22893
515	Glu	Ser	p.Glu515Ser	0.0433477	7.12461e-11	0.00765889	0.103981	0	-0.185253	0.646667	-0.217188
515	Glu	Thr	p.Glu515Thr	0.060042	0	0.0812801	0.0442598	0	0.0554932	0.375747	-0.848625
515	Glu	Trp	p.Glu515Trp	0.0664976	0	0.416424	0.0346334	1.52656e-16	-0.187539	-0.44954	-2.10056
515	Glu	Tyr	p.Glu515Tyr	0.0480051	2.25514e-17	0.220551	0.0691817	0	-0.0777306	0.262184	-2.10056
515	Glu	Val	p.Glu515Val	0.0484279	1.04083e-17	0.161777	0.0541009	0	-0.167946	0.3	-1.31041
516	Gln	Ala	p.Gln516Ala	0.0907174	3.46945e-18	0.157516	0.0755558	1.04083e-17	0.0176965	-0.121149	-1.05327
516	Gln	Arg	p.Gln516Arg	0.034615	3.04792e-19	-0.0254226	0.0270505	3.1022e-11	0.0385783	-0.450345	-0.437032
516	Gln	Asn	p.Gln516Asn	0.144672	6.93889e-18	0.0565365	0.0906057	0	0.206513	-0.212644	-0.393015
516	Gln	Asp	p.Gln516Asp	0.0528338	6.60328e-12	0.0715156	0.0558073	3.46945e-18	-0.119177	0.338391	-0.636192
516	Gln	Cys	p.Gln516Cys	0.0776318	5.20417e-18	-0.0261905	0.10916	0	-0.0461934	0.164023	-1.2559
516	Gln	Glu	p.Gln516Glu	0.0996784	0	0.121942	0.0608472	2.37657e-16	-0.128015	0.103103	-0.849623
516	Gln	Gly	p.Gln516Gly	0.088915	0	0.0207736	0.0804599	0	0.227281	0.462299	-1.59149
516	Gln	His	p.Gln516His	0.0443271	1.99783e-55	-0.0315789	0.0487367	6.59195e-17	-0.125399	0.0318391	-1.10446
516	Gln	Ile	p.Gln516Ile	0.0448803	6.00026e-16	0.0208569	0.0943382	0	0.122173	-0.396667	-1.69644
516	Gln	Leu	p.Gln516Leu	0.0568552	4.5363e-14	0.0906668	0.029565	8.88127e-15	0.0368017	-0.788046	-1.90401
516	Gln	Lys	p.Gln516Lys	0.0863214	0	-0.0369902	0.0282884	1.73316e-31	-0.0590144	-0.228506	-1.01806
516	Gln	Met	p.Gln516Met	0.0514751	6.21074e-15	0.066177	0.0963643	0	-0.111029	-0.577011	-2.34952
516	Gln	Phe	p.Gln516Phe	0.117843	0	0.11134	0.139986	0	-0.035348	0.0556322	-2.87499
516	Gln	Pro	p.Gln516Pro	0.0476877	8.37034e-07	0.259616	0.0529908	8.6426e-28	-0.897233	4.70977	-2.30472
516	Gln	Ser	p.Gln516Ser	0.0434859	8.97814e-25	0.0406853	0.0875582	0	0.111333	0.373563	-0.907871
516	Gln	Thr	p.Gln516Thr	0.0759716	1.73472e-18	0.0646365	0.154588	0	0.0213177	0.478851	-1.00491
516	Gln	Trp	p.Gln516Trp	0.0972573	0	0.416248	0.171011	2.77556e-17	-0.275659	-1.11552	-2.87499
516	Gln	Tyr	p.Gln516Tyr	0.0382197	5.20529e-58	0.143434	0.102898	1.38778e-17	-0.119618	0.35092	-2.87499
516	Gln	Val	p.Gln516Val	0.101261	0	0.0800506	0.0427401	4.33681e-18	0.215521	-0.0797701	-1.717
517	Gly	Ala	p.Gly517Ala	0.0674987	1.73472e-18	-0.00157674	0.156355	0	0.115214	-1.35356	0.484799
517	Gly	Arg	p.Gly517Arg	0.109364	6.93889e-18	0.0571201	0.0537005	3.46945e-18	0.00525882	-0.456437	-1.18042
517	Gly	Asn	p.Gly517Asn	0.15599	0	0.0995774	0.068002	6.93889e-18	-0.143566	-0.573103	-1.16333
517	Gly	Asp	p.Gly517Asp	0.0863889	1.04083e-17	0.0550692	0.155972	0	0.0385555	0.274368	-0.960165
517	Gly	Cys	p.Gly517Cys	0.0881009	3.46945e-18	0.15327	0.0411786	1.73472e-18	-0.0872868	-0.224368	0.250895
517	Gly	Gln	p.Gly517Gln	0.0940158	1.04083e-17	0.0454899	0.0264441	3.43684e-08	0.0261875	-0.811494	-0.950372
517	Gly	Glu	p.Gly517Glu	0.0826335	0	0.163299	0.156188	2.77556e-17	0.195881	-0.114138	-0.607153
517	Gly	His	p.Gly517His	0.0411788	1.17047e-05	0.0874526	0.0350121	2.03127e-09	0.0497493	-0.365862	-1.14633
517	Gly	Ile	p.Gly517Ile	0.0848208	0	0.163168	0.0894301	6.93889e-18	-0.526859	0.358506	-0.779632
517	Gly	Leu	p.Gly517Leu	0.0813034	0	0.0515396	0.0502871	1.73472e-18	-0.172598	-1.88874	-0.75689
517	Gly	Lys	p.Gly517Lys	0.0733417	1.73472e-18	0.080132	0.0571548	0	-0.240778	-0.00206897	-1.11963
517	Gly	Met	p.Gly517Met	0.0591403	1.73472e-18	0.0948871	0.0735842	3.46945e-18	-0.248051	-1.17057	-0.281246
517	Gly	Phe	p.Gly517Phe	0.0699296	1.73472e-18	0.173411	0.0765505	1.04083e-17	-0.343581	-1.2992	-1.32403
517	Gly	Pro	p.Gly517Pro	0.0345615	1.72255e-37	0.185212	0.0754227	5.55112e-17	-0.946254	5.24356	-2.04591
517	Gly	Ser	p.Gly517Ser	0.0650613	3.46945e-18	0.1064	0.0796187	6.93889e-18	0.0132182	-0.541724	0.238581
517	Gly	Thr	p.Gly517Thr	0.0418799	1.41557e-25	0.0800551	0.0735948	6.93889e-18	-0.185965	-0.88954	0.218514
517	Gly	Trp	p.Gly517Trp	0.0373383	2.41721e-11	0.353432	0.0888307	1.38778e-17	-0.536146	-0.549885	-1.90912
517	Gly	Tyr	p.Gly517Tyr	0.106531	0	0.181177	0.0397407	6.0623e-11	-0.00595859	-1.23575	-1.06739
517	Gly	Val	p.Gly517Val	0.0706776	0	0.0494809	0.0348764	5.77735e-29	-0.187317	-1.02207	-0.707097
518	His	Ala	p.His518Ala	0.0633435	0	-0.0325401	0.0776316	6.93889e-18	0.00226996	1.35448	-1.77057
518	His	Arg	p.His518Arg	0.0319216	1.67187e-22	0.00363836	0.0593802	0	-0.225391	1.44897	-3.23118
518	His	Asn	p.His518Asn	0.0302882	2.93062e-19	0.10062	0.0255745	6.61008e-18	-0.00614272	0.26069	-0.875961
518	His	Asp	p.His518Asp	0.071541	3.46945e-18	-0.0414877	0.0647579	0	0.295001	0.680345	-1.42005
518	His	Cys	p.His518Cys	0.105506	0	0.0623431	0.0385485	0	0.0946507	1.2354	-2.42673
518	His	Gln	p.His518Gln	0.0427857	1.47118e-08	0.0720418	0.0260564	3.01098e-15	-0.0530094	1.64632	-1.69429
518	His	Glu	p.His518Glu	0.0422959	7.49335e-06	-0.0348753	0.072819	0	0.0409714	0.457471	-1.85024
518	His	Gly	p.His518Gly	0.0438085	5.59179e-11	-0.0312223	0.143247	0	0.0363108	3.38034	-4.55744
518	His	Ile	p.His518Ile	0.0479397	1.87291e-31	0.0342636	0.115594	0	-0.262914	0.799655	-3.04794
518	His	Leu	p.His518Leu	0.0344617	4.54959e-16	0.114919	0.17585	1.38778e-16	0.141152	0.24046	-1.80479
518	His	Lys	p.His518Lys	0.108589	3.46945e-18	-0.0688973	0.115696	0	-0.410933	1.81402	-3.27624
518	His	Met	p.His518Met	0.0507602	1.02457e-12	0.046004	0.177249	0	-0.123457	0.731379	-3.72068
518	His	Phe	p.His518Phe	0.074836	0	0.183701	0.0647038	0	-0.108594	0.925057	-3.5231
518	His	Pro	p.His518Pro	0.0821202	0	0.373796	0.102612	6.93889e-18	-1.00556	7.44299	-3.95839
518	His	Ser	p.His518Ser	0.0966397	1.04083e-17	-0.0194613	0.093627	0	0.0140365	1.59621	-1.93288
518	His	Thr	p.His518Thr	0.0468772	5.97634e-08	0.00627244	0.134745	0	-0.194341	2.05069	-2.41569
518	His	Trp	p.His518Trp	0.048356	8.67362e-19	0.0707785	0.0260555	7.31396e-42	-0.20535	0.884828	-3.90632
518	His	Tyr	p.His518Tyr	0.0590089	1.73472e-18	0.0442433	0.114311	0	-0.0708717	0.934368	-3.3906
518	His	Val	p.His518Val	0.103808	1.38778e-17	0.0289869	0.0863454	0	0.0374738	1.68195	-3.72068
519	Glu	Ala	p.Glu519Ala	0.0639073	0	0.0909861	0.0641936	0	0.0467246	0.839425	-0.16767
519	Glu	Arg	p.Glu519Arg	0.0801282	3.46945e-18	0.231278	0.0991904	0	0.0233365	0.113563	-0.568953
519	Glu	Asn	p.Glu519Asn	0.0544592	0	0.1029	0.0386347	8.67362e-19	-0.0801135	0.622874	-1.19987
519	Glu	Asp	p.Glu519Asp	0.0917859	3.46945e-18	0.0581524	0.050036	1.73472e-18	0.0421114	0.0594253	-0.923683
519	Glu	Cys	p.Glu519Cys	0.0666854	0	0.102378	0.0511755	3.46945e-18	-0.0134768	1.90793	-1.72577
519	Glu	Gln	p.Glu519Gln	0.0981167	1.04083e-17	0.117296	0.100723	0	0.026442	0.33	-0.923992
519	Glu	Gly	p.Glu519Gly	0.0382105	0	0.0176166	0.0359762	0	0.078114	1.2877	-2.32832
519	Glu	His	p.Glu519His	0.0556128	0	0.157446	0.032579	2.58164e-13	-0.040795	0.307356	-1.18767
519	Glu	Ile	p.Glu519Ile	0.05407	8.67362e-19	0.177433	0.0450611	3.46945e-18	-0.303633	0.102874	-1.53051
519	Glu	Leu	p.Glu519Leu	0.0511346	0	0.11755	0.0494193	0	-0.116622	0.126207	-1.26387
519	Glu	Lys	p.Glu519Lys	0.0290843	7.69533e-12	0.119251	0.0442698	0	-0.134643	0.595287	-0.429853
519	Glu	Met	p.Glu519Met	0.0874277	0	0.160749	0.0509243	0	-0.116434	0.281609	-1.38027
519	Glu	Phe	p.Glu519Phe	0.0859156	3.46945e-18	0.159512	0.0401456	0	-0.127122	0.000114943	-2.33365
519	Glu	Pro	p.Glu519Pro	0.0589546	8.67362e-19	0.241255	0.0397984	2.60209e-18	0.0471488	1.60931	-1.33439
519	Glu	Ser	p.Glu519Ser	0.0977452	3.46945e-18	0.162469	0.080327	1.38778e-17	0.00395538	0.688046	-0.818996
519	Glu	Thr	p.Glu519Thr	0.0482253	0	0.0831653	0.0712593	3.46945e-18	0.0161244	0.694713	-0.416297
519	Glu	Trp	p.Glu519Trp	0.0253231	6.11878e-06	0.339517	0.0513618	1.73472e-18	-0.0745129	-0.145057	-2.75245
519	Glu	Tyr	p.Glu519Tyr	0.075271	0	0.274901	0.084253	6.93889e-18	-0.138426	0.0466667	-2.75245
519	Glu	Val	p.Glu519Val	0.0680482	3.46945e-18	0.117262	0.0208574	9.25862e-43	-0.117131	0.332989	-1.16602
520	Val	Ala	p.Val520Ala	0.0242553	5.8104e-20	0.0158272	0.0328061	8.67362e-19	-0.0388293	0.475402	0.200187
520	Val	Arg	p.Val520Arg	0.0509204	0	0.136177	0.0779726	0	-0.161195	0.584483	-1.21683
520	Val	Asn	p.Val520Asn	0.0308057	2.65641e-09	0.0328681	0.0192255	2.04903e-15	0.0248917	0.486437	-0.119189
520	Val	Asp	p.Val520Asp	0.0328098	1.40972e-13	0.0189295	0.0181719	5.1442e-17	-0.037087	0.162989	-0.276441
520	Val	Cys	p.Val520Cys	0.0759887	0	0.0874516	0.0520738	3.46945e-18	-0.00542295	1.80414	-0.919779
520	Val	Gln	p.Val520Gln	0.0434455	0	0.0197046	0.0285501	1.1202e-15	-0.0213409	0.772069	-0.561347
520	Val	Glu	p.Val520Glu	0.0507885	0	0.039549	0.139171	0	0.0860121	-0.240575	-0.256771
520	Val	Gly	p.Val520Gly	0.0593982	3.46945e-18	0.112678	0.0825418	0	-0.0575964	0.786207	0.269074
520	Val	His	p.Val520His	0.0520756	1.73472e-18	0.0528704	0.148981	0	0.277444	0.342529	-0.565921
520	Val	Ile	p.Val520Ile	0.0928074	0	0.116121	0.0587478	6.93889e-18	-0.024866	-0.0247126	-1.06587
520	Val	Leu	p.Val520Leu	0.0790932	0	0.0764514	0.0792675	6.93889e-18	-0.0703373	0.19092	-1.19023
520	Val	Lys	p.Val520Lys	0.0639228	0	0.0691168	0.0270214	3.76455e-09	-0.209326	0.424943	-1.49145
520	Val	Met	p.Val520Met	0.0408774	8.67362e-19	0.165526	0.0975637	0	-0.0557044	0.398046	-1.23861
520	Val	Phe	p.Val520Phe	0.106533	0	0.09656	0.02291	3.59796e-09	0.143478	-0.762989	-1.66712
520	Val	Pro	p.Val520Pro	0.0777192	1.73472e-18	0.0357604	0.0567786	0	-0.0910079	2.43207	-1.11027
520	Val	Ser	p.Val520Ser	0.0546125	8.67362e-19	0.0390087	0.0454449	1.73472e-18	-0.20312	0.806667	0.200551
520	Val	Thr	p.Val520Thr	0.0920756	0	0.0355264	0.112604	0	0.0211971	0.777701	0.16528
520	Val	Tyr	p.Val520Tyr	0.0423675	0	0.280849	0.0605014	0	-0.0422104	-1.03816	-2.18658
521	Leu	Ala	p.Leu521Ala	0.0231388	1.93841e-32	0.0598312	0.0167798	1.55445e-08	0.03364	2.2808	-2.91823
521	Leu	Arg	p.Leu521Arg	0.075219	0	0.169632	0.0907392	1.38778e-17	-1.07121	2.43839	-5.2606
521	Leu	Asn	p.Leu521Asn	0.0253863	4.78094e-06	0.0429798	0.0555884	0	-0.301707	1.9008	-4.59284
521	Leu	Asp	p.Leu521Asp	0.0582842	5.20417e-18	0.0757711	0.0548583	6.93889e-18	-0.547673	3.00287	-4.59284
521	Leu	Cys	p.Leu521Cys	0.0513102	0	0.0600169	0.023414	5.12153e-14	-0.136689	2.9523	-3.47671
521	Leu	Gln	p.Leu521Gln	0.0584801	0	0.0623364	0.067694	0	-0.50408	2.43793	-4.59284
521	Leu	Glu	p.Leu521Glu	0.0470201	0	0.136966	0.0630502	0	-0.881935	2.92046	-3.9759
521	Leu	Gly	p.Leu521Gly	0.0259329	7.98371e-09	0.0850705	0.034433	3.1225e-17	-0.464928	4.20632	-5.2606
521	Leu	His	p.Leu521His	0.0872455	0	-0.0152029	0.0797828	0	-0.276067	2.55655	-4.59284
521	Leu	Ile	p.Leu521Ile	0.0887365	0	0.0477534	0.0583825	3.46945e-18	-0.141821	1.02103	-1.39315
521	Leu	Lys	p.Leu521Lys	0.0325001	4.17391e-13	0.0939886	0.0487412	3.94528e-11	-0.984196	3.3508	-5.2606
521	Leu	Met	p.Leu521Met	0.0265077	6.10654e-25	-0.0421964	0.0293494	1.37564e-15	0.0508059	0.982069	-1.17804
521	Leu	Phe	p.Leu521Phe	0.0398718	0	0.101039	0.0648163	0	-0.0452068	1.12345	-3.54902
521	Leu	Pro	p.Leu521Pro	0.0343239	6.36233e-08	0.0889415	0.0782018	6.93889e-18	-0.795615	5.31851	-5.2606
521	Leu	Ser	p.Leu521Ser	0.027922	7.19697e-06	-0.0578173	0.0710273	3.46945e-18	0.0718104	3.39448	-3.86351
521	Leu	Thr	p.Leu521Thr	0.0476777	0	-0.0440186	0.0808646	0	0.0220815	2.54138	-3.27409
521	Leu	Trp	p.Leu521Trp	0.0351398	1.70525e-14	0.0507746	0.0446642	0	-0.222559	0.412069	-4.34897
521	Leu	Tyr	p.Leu521Tyr	0.0255976	1.60529e-07	-0.10658	0.088865	0	-0.16687	0.903908	-4.34897
521	Leu	Val	p.Leu521Val	0.0456514	0	0.0640082	0.0741464	0	-0.172858	1.70943	-1.43638
522	Arg	Ala	p.Arg522Ala	0.0527414	0	0.133833	0.0686058	0	-0.111672	0.122989	-1.34868
522	Arg	Asn	p.Arg522Asn	0.0822442	0	0.187041	0.0958734	0	-0.212839	0.93023	-1.90227
522	Arg	Asp	p.Arg522Asp	0.0619115	0	0.281723	0.0891231	2.08167e-17	-0.743472	1.51724	-1.89247
522	Arg	Cys	p.Arg522Cys	0.0821281	0	0.260004	0.0478208	0	-0.120125	1.19069	-1.3646
522	Arg	Gln	p.Arg522Gln	0.0400589	2.87885e-07	0.182671	0.0835434	6.93889e-18	0.0183194	0.444483	-0.468616
522	Arg	Glu	p.Arg522Glu	0.0306819	7.6513e-06	0.186074	0.142118	0	-0.00691129	0.379885	-1.8637
522	Arg	Gly	p.Arg522Gly	0.0358008	1.73472e-18	0.168981	0.0754212	0	-0.0944464	1.36747	-2.7387
522	Arg	His	p.Arg522His	0.0328993	1.55845e-16	0.151366	0.0447654	0	-0.19112	-0.466782	-1.56075
522	Arg	Ile	p.Arg522Ile	0.0633167	0	0.165708	0.0604339	0	-0.396882	-0.24908	-1.98546
522	Arg	Leu	p.Arg522Leu	0.070095	0	0.27404	0.0588071	0	-0.125813	-1.19287	-1.53589
522	Arg	Lys	p.Arg522Lys	0.0477245	2.58881e-14	-0.0270364	0.0673885	0	0.0775731	0.0502299	-0.999164
522	Arg	Met	p.Arg522Met	0.0793721	0	0.234887	0.0292228	3.85239e-09	-0.120501	-0.372644	-1.57425
522	Arg	Phe	p.Arg522Phe	0.030045	7.39923e-06	0.388543	0.0622089	3.46945e-18	-0.330584	-1.97644	-2.87923
522	Arg	Pro	p.Arg522Pro	0.0518855	0	0.393977	0.0716827	6.93889e-18	-1.08806	7.45609	-4.03703
522	Arg	Ser	p.Arg522Ser	0.0458752	8.67362e-19	0.406342	0.0626842	0	0.174135	0.986552	-0.79701
522	Arg	Thr	p.Arg522Thr	0.0810548	0	0.130195	0.0655835	0	-0.000364771	0.453333	-1.25269
522	Arg	Trp	p.Arg522Trp	0.0821745	6.93889e-18	0.452966	0.0249424	1.28336e-52	-0.141785	-2.11874	-2.87554
522	Arg	Tyr	p.Arg522Tyr	0.0276452	8.27116e-07	0.198222	0.0584226	0	-0.176179	-1.44345	-2.68199
522	Arg	Val	p.Arg522Val	0.082566	0	0.136318	0.0235859	1.04196e-21	-0.227657	0.290575	-1.68926
523	Glu	Ala	p.Glu523Ala	0.0617952	1.73472e-18	0.0482117	0.0751129	6.93889e-18	-0.0579837	0.086092	-2.41943
523	Glu	Arg	p.Glu523Arg	0.0328478	2.25717e-60	0.181653	0.0713949	0	-0.189697	-0.278736	-2.16528
523	Glu	Asn	p.Glu523Asn	0.0299558	4.26774e-25	0.0975629	0.147611	0	-0.11245	0.416207	-1.37829
523	Glu	Asp	p.Glu523Asp	0.0679525	0	0.0495293	0.053818	0	0.155757	0.575402	-0.457153
523	Glu	Cys	p.Glu523Cys	0.0657031	3.46945e-18	0.114954	0.130802	0	-0.022284	1.20598	-3.36008
523	Glu	Gln	p.Glu523Gln	0.0982834	3.46945e-18	0.0977429	0.0413519	0	-0.0949551	-0.0674713	-1.34588
523	Glu	Gly	p.Glu523Gly	0.0213052	1.2557e-44	0.0637717	0.0177584	4.45005e-19	-0.169171	1.06092	-3.14541
523	Glu	His	p.Glu523His	0.0369474	1.21701e-12	0.101818	0.0214222	2.71323e-44	0.049536	-0.0717241	-1.36691
523	Glu	Ile	p.Glu523Ile	0.0468797	1.30495e-15	0.131003	0.0538582	0	-0.233203	-0.23023	-4.2818
523	Glu	Leu	p.Glu523Leu	0.0719214	0	0.146771	0.0278397	4.95035e-13	-0.20846	-0.312184	-4.2818
523	Glu	Lys	p.Glu523Lys	0.0752195	0	0.076518	0.0486097	0	-0.0291319	0.0349425	-2.0002
523	Glu	Met	p.Glu523Met	0.0883137	0	0.126697	0.0526615	0	-0.16903	0.0471264	-4.2818
523	Glu	Phe	p.Glu523Phe	0.0569851	0	0.204351	0.0670056	0	-0.183412	-0.28977	-4.99904
523	Glu	Pro	p.Glu523Pro	0.0563218	0	0.0974365	0.152842	2.77556e-17	-0.983623	5.86207	-3.76672
523	Glu	Ser	p.Glu523Ser	0.0840367	0	0.0437865	0.0589355	3.46945e-18	-0.0222835	0.727931	-2.41369
523	Glu	Thr	p.Glu523Thr	0.121926	6.93889e-18	0.0892948	0.0440878	7.45931e-17	-0.0705975	0.264713	-2.31766
523	Glu	Trp	p.Glu523Trp	0.0709619	0	0.324748	0.070828	0	-0.264155	-0.283563	-4.99904
523	Glu	Tyr	p.Glu523Tyr	0.0498745	0	0.265807	0.0736215	3.46945e-18	-0.35718	0.129425	-4.99904
523	Glu	Val	p.Glu523Val	0.0720817	0	0.0867348	0.0941688	0	-0.104543	-0.0557471	-3.60193
524	Met	Ala	p.Met524Ala	0.0456704	0	0.00665863	0.135144	2.77556e-17	-0.112642	2.34379	-2.84108
524	Met	Arg	p.Met524Arg	0.079258	0	0.110383	0.0363753	7.39638e-96	-0.865852	2.73287	-3.63644
524	Met	Asn	p.Met524Asn	0.0302129	1.49903e-08	-0.0114695	0.0314857	2.89592e-10	-1.02407	2.50414	-4.19439
524	Met	Asp	p.Met524Asp	0.101279	0	-0.0676594	0.0365564	3.60345e-07	-1.02262	3.00149	-4.19439
524	Met	Cys	p.Met524Cys	0.068466	0	0.167509	0.0689147	6.93889e-18	-0.161767	2.79356	-3.07271
524	Met	Gln	p.Met524Gln	0.0702091	0	0.0565296	0.102918	6.93889e-18	-0.56518	2.1569	-3.45464
524	Met	Glu	p.Met524Glu	0.095556	0	0.0952338	0.0597038	0	-1.07668	2.26356	-4.19439
524	Met	Gly	p.Met524Gly	0.0886367	3.46945e-18	-0.144791	0.0796064	6.93889e-18	-0.793699	3.97563	-4.95864
524	Met	His	p.Met524His	0.0613904	1.73472e-18	0.0898283	0.0441318	1.37365e-12	-0.860457	1.55471	-4.19439
524	Met	Ile	p.Met524Ile	0.0779276	0	0.0755295	0.0605827	0	0.0187681	0.262989	-1.19581
524	Met	Leu	p.Met524Leu	0.0540352	1.73472e-18	0.0182459	0.067413	0	0.0333976	0.38023	-0.946708
524	Met	Lys	p.Met524Lys	0.109635	0	0.0832436	0.0634466	1.04083e-17	-0.792624	3.75966	-3.67586
524	Met	Phe	p.Met524Phe	0.0599852	3.46945e-18	0.263857	0.0393096	0	-0.249311	-0.916322	-2.95454
524	Met	Pro	p.Met524Pro	0.0527234	0	-0.0909449	0.109992	0	-1.06434	9.82195	-4.95864
524	Met	Ser	p.Met524Ser	0.0283387	7.43647e-41	0.068875	0.104583	0	-0.961519	3.26908	-2.39094
524	Met	Thr	p.Met524Thr	0.03982	2.1684e-18	0.0310112	0.0215847	9.22059e-37	-0.164525	1.88793	-2.3933
524	Met	Trp	p.Met524Trp	0.09079	5.03157e-06	0.468545	0.252545	0	-0.78556	0.131149	-3.86971
524	Met	Tyr	p.Met524Tyr	0.0637609	1.73472e-18	0.251814	0.0425546	1.3245e-10	-0.895772	-0.178276	-3.86971
524	Met	Val	p.Met524Val	0.0211887	2.6191e-06	0.0339118	0.0651519	0	0.00776816	0.842644	-1.17817
525	Leu	Ala	p.Leu525Ala	0.0447591	3.69608e-09	0.0496558	0.0625508	6.7207e-07	-0.920031	3.9177	-4.41155
525	Leu	Arg	p.Leu525Arg	0.129633	0	0.0973807	0.0774642	6.32133e-15	-1.00641	4.76931	-4.67405
525	Leu	Asn	p.Leu525Asn	0.100178	0	0.0321361	0.0866794	0	-0.969488	3.7777	-4.67405
525	Leu	Asp	p.Leu525Asp	0.084831	0	0.335146	0.0729028	2.08167e-17	-1.04088	4.57644	-4.67405
525	Leu	Cys	p.Leu525Cys	0.0901087	0	0.122656	0.0822768	0	-0.625727	3.92218	-4.41155
525	Leu	Gln	p.Leu525Gln	0.0491746	1.31754e-10	0.0938814	0.0650458	1.41148e-13	-1.07123	3.3292	-4.67405
525	Leu	Glu	p.Leu525Glu	0.115053	0	0.298276	0.0803661	7.93192e-13	-1.09959	3.98034	-4.67405
525	Leu	Gly	p.Leu525Gly	0.120997	1.38778e-17	-0.0322107	0.0466548	3.77892e-11	-1.03643	5.51839	-4.67405
525	Leu	His	p.Leu525His	0.136406	0	0.0812697	0.0741087	1.42247e-16	-0.987178	2.65908	-4.67405
525	Leu	Ile	p.Leu525Ile	0.0832678	0	0.0954601	0.0492702	0	-0.148179	0.574483	-0.424855
525	Leu	Lys	p.Leu525Lys	0.116314	0	-0.0320015	0.143938	0	-1.14733	5.67494	-4.67405
525	Leu	Met	p.Leu525Met	0.0385788	1.63623e-06	0.0413417	0.0840983	0	-0.165132	1.40851	-1.425
525	Leu	Phe	p.Leu525Phe	0.162065	0	0.0361212	0.136467	4.16334e-17	-0.0493419	0.801954	-1.1579
525	Leu	Pro	p.Leu525Pro	0.0579539	1.30009e-14	0.245677	0.0570558	3.12685e-31	-1.09991	10.216	-4.67405
525	Leu	Ser	p.Leu525Ser	0.0357707	2.56021e-16	-0.128187	0.0625126	0	-0.508909	4.73379	-4.41155
525	Leu	Thr	p.Leu525Thr	0.054446	6.18212e-20	0.126342	0.0719798	2.35109e-06	-0.969462	3.27931	-4.41155
525	Leu	Trp	p.Leu525Trp	0.0566945	0	0.424649	0.0455854	4.2095e-46	-0.974156	1.83678	-2.10662
525	Leu	Tyr	p.Leu525Tyr	0.0932995	6.93889e-18	-0.0354584	0.0689489	3.56572e-07	-1.03858	2.54977	-2.66758
525	Leu	Val	p.Leu525Val	0.0666328	0	0.163053	0.103366	0	-0.452279	1.7154	-1.10753
526	His	Ala	p.His526Ala	0.0634299	3.46945e-18	-0.00317254	0.0651078	1.04083e-17	-0.0946074	0.509655	-0.939819
526	His	Arg	p.His526Arg	0.0234381	7.0628e-10	0.0419046	0.0172315	3.5995e-47	0.0613235	0.34023	0.0594909
526	His	Asn	p.His526Asn	0.095928	0	0.041533	0.020612	1.1991e-07	-0.0209155	1.41667	-1.06087
526	His	Asp	p.His526Asp	0.0640473	1.73472e-18	0.139155	0.0203588	8.47769e-35	-0.161902	2.78586	-1.52546
526	His	Cys	p.His526Cys	0.0466864	0	0.0766714	0.117351	0	0.0771149	1.6069	-1.32617
526	His	Gln	p.His526Gln	0.0353732	8.17705e-16	0.122	0.0736215	0	-0.104574	1.41966	-0.389101
526	His	Glu	p.His526Glu	0.0510191	0	0.021965	0.132803	0	0.178084	1.2031	-0.885732
526	His	Gly	p.His526Gly	0.096446	0	0.142133	0.0380426	8.67362e-19	-0.0580032	1.64724	-1.37305
526	His	Ile	p.His526Ile	0.0507846	0	0.0495755	0.0675706	1.38778e-17	0.000635248	0.788276	-3.13299
526	His	Leu	p.His526Leu	0.0566335	3.46945e-18	0.0900938	0.0756202	0	-0.0694655	0.379195	-3.13299
526	His	Lys	p.His526Lys	0.0540917	0	0.0996876	0.022259	3.66594e-18	-0.0763083	0.849425	-0.507768
526	His	Met	p.His526Met	0.0926544	3.46945e-18	0.162444	0.0206199	1.03521e-41	-0.0208867	0.735862	-2.64021
526	His	Phe	p.His526Phe	0.047881	0	0.106446	0.089207	2.08167e-17	0.00407741	0.558736	-3.25948
526	His	Pro	p.His526Pro	0.0873287	3.46945e-18	0.36416	0.0369069	9.06492e-33	-1.00447	7.70299	-3.4757
526	His	Ser	p.His526Ser	0.0756827	3.46945e-18	0.0410403	0.117847	0	0.0219569	1.21402	-0.93811
526	His	Thr	p.His526Thr	0.0395649	4.25007e-17	0.180217	0.0802407	0	0.0527515	1.12874	-1.13282
526	His	Trp	p.His526Trp	0.102259	0	0.174569	0.100932	0	-0.290165	0.760115	-3.25948
526	His	Tyr	p.His526Tyr	0.0488349	8.67362e-19	0.16108	0.0705213	3.46945e-18	-0.0636897	0.770345	-3.25948
526	His	Val	p.His526Val	0.0448097	1.30104e-18	0.0962701	0.0436219	1.73472e-18	0.101402	1.40828	-3.13299
527	Asn	Ala	p.Asn527Ala	0.024306	2.97378e-11	-0.0220383	0.0110807	2.84985e-14	-0.0830039	0.72977	-1.56494
527	Asn	Arg	p.Asn527Arg	0.0437228	7.65917e-08	0.0803534	0.0916215	0	-0.0680433	0.144368	-1.61144
527	Asn	Asp	p.Asn527Asp	0.0296135	1.59174e-18	-0.0507659	0.0731714	0	0.0930133	0.487356	-0.171607
527	Asn	Cys	p.Asn527Cys	0.0531228	8.67362e-19	0.0170768	0.0303071	0	-0.0661049	1.19207	-1.64567
527	Asn	Gln	p.Asn527Gln	0.0276048	3.02533e-06	-0.00746209	0.0647217	0	0.0690477	0.775172	-0.833792
527	Asn	Glu	p.Asn527Glu	0.0286388	3.65838e-17	0.0542298	0.0148716	3.18937e-12	0.199791	0.725977	-0.473487
527	Asn	Gly	p.Asn527Gly	0.0304957	1.01482e-12	-0.00133602	0.022992	3.46945e-18	0.17328	1.1277	-1.0021
527	Asn	His	p.Asn527His	0.0295447	6.41482e-47	0.0131105	0.0941728	0	0.00943728	0.0997701	-1.0124
527	Asn	Ile	p.Asn527Ile	0.0642022	0	0.21107	0.0663874	3.46945e-17	-0.503932	1.41874	-3.05095
527	Asn	Leu	p.Asn527Leu	0.028327	1.25067e-39	0.0188227	0.0241574	0	0.00992402	-0.074023	-3.05095
527	Asn	Lys	p.Asn527Lys	0.0387085	3.04859e-114	-0.0143275	0.0817513	0	0.0841368	0.553563	-0.932936
527	Asn	Met	p.Asn527Met	0.0408982	1.01779e-18	0.0492845	0.0375266	5.20417e-18	0.0506758	0.141839	-3.05095
527	Asn	Phe	p.Asn527Phe	0.0295307	3.6914e-11	0.0250832	0.0461674	0	-0.174089	-0.115057	-1.6124
527	Asn	Pro	p.Asn527Pro	0.0568174	1.28216e-09	0.610889	0.0457901	2.33426e-11	-0.970666	5.40287	-3.05095
527	Asn	Ser	p.Asn527Ser	0.0365097	4.25762e-22	-0.0211687	0.112113	0	-0.214106	1.1769	-0.669359
527	Asn	Thr	p.Asn527Thr	0.0282287	2.28596e-79	0.061131	0.0779162	1.38778e-17	-0.048187	1.58437	-1.40419
527	Asn	Trp	p.Asn527Trp	0.0223696	3.35614e-16	0.0205133	0.0113304	8.89821e-40	-0.226212	-0.0405747	-2.57332
527	Asn	Tyr	p.Asn527Tyr	0.0249794	6.38322e-07	0.0051883	0.0707584	1.38778e-17	-0.0621164	0.135977	-2.06176
527	Asn	Val	p.Asn527Val	0.044758	1.7986e-33	0.0750809	0.0240418	5.39719e-42	-0.155437	1.33333	-3.05095
528	His	Ala	p.His528Ala	0.0237599	1.58061e-09	-0.00736363	0.0460006	3.46945e-18	-0.00811765	0.831034	-1.94501
528	His	Arg	p.His528Arg	0.0278789	3.97389e-12	0.12341	0.0177488	1.25033e-22	-0.940759	3.76954	-4.54406
528	His	Asn	p.His528Asn	0.0447962	1.85559e-12	0.030206	0.101229	5.55112e-17	-0.425531	1.99517	-1.49572
528	His	Asp	p.His528Asp	0.0275795	1.0842e-18	0.242214	0.0424267	0	-1.06029	3.47851	-2.41452
528	His	Cys	p.His528Cys	0.0184753	6.81771e-11	0.0527834	0.107523	0	0.0211448	1.12701	-1.69364
528	His	Gln	p.His528Gln	0.0552868	0	0.0381676	0.0961836	0	-0.0891388	1.08828	-0.961349
528	His	Glu	p.His528Glu	0.0210599	7.41742e-73	0.0449125	0.0221139	8.67362e-19	-0.456453	2.3	-2.41452
528	His	Gly	p.His528Gly	0.0292296	2.1684e-19	0.112797	0.0963662	2.77556e-17	-0.582764	2.11759	-4.0255
528	His	Ile	p.His528Ile	0.0282473	1.49978e-14	0.0868316	0.0502438	1.38778e-17	-0.0590756	0.456667	-2.42772
528	His	Leu	p.His528Leu	0.0215189	1.57181e-09	0.103075	0.0404209	0	-0.0210237	-1.20126	-1.6529
528	His	Met	p.His528Met	0.032936	2.91748e-13	0.106884	0.081775	0	0.0471612	0.188391	-1.53307
528	His	Phe	p.His528Phe	0.025085	7.77143e-34	0.0693429	0.0942066	0	-0.0734493	0.252184	-3.07987
528	His	Pro	p.His528Pro	0.0274373	1.46309e-07	-0.0160223	0.0479876	0	-1.07244	5.37069	-3.40383
528	His	Ser	p.His528Ser	0.0202414	2.67121e-48	0.0744433	0.0442456	3.46945e-18	-0.116692	1.59448	-1.37782
528	His	Thr	p.His528Thr	0.0547455	0	0.189281	0.125562	0	-0.263745	1.78632	-2.57568
528	His	Trp	p.His528Trp	0.0287758	1.01915e-17	0.24649	0.0427815	0	-0.675556	1.78759	-3.63897
528	His	Tyr	p.His528Tyr	0.0300053	1.19262e-16	0.178683	0.0812803	2.77556e-17	-0.672271	1.77494	-2.8813
528	His	Val	p.His528Val	0.0332835	5.16652e-10	0.134701	0.148162	1.11022e-16	0.111235	0.373448	-2.79836
529	Ser	Ala	p.Ser529Ala	0.0293354	3.84381e-09	0.0469965	0.122206	5.55112e-17	0.0247231	0.157931	-1.55729
529	Ser	Arg	p.Ser529Arg	0.0315548	5.78635e-28	0.0379495	0.0135938	3.36252e-13	-0.107914	-1.00977	-3.54215
529	Ser	Asn	p.Ser529Asn	0.0309135	5.09126e-12	0.00236133	0.106581	0	0.0833072	-0.251379	-2.94722
529	Ser	Asp	p.Ser529Asp	0.0343477	3.71773e-12	0.123415	0.0734069	0	-0.109543	-0.136897	-3.82588
529	Ser	Cys	p.Ser529Cys	0.0282877	1.20802e-55	0.0504937	0.054786	1.38778e-17	-0.0355019	0.444483	-1.97272
529	Ser	Gln	p.Ser529Gln	0.044346	4.33681e-19	-0.0185319	0.0193755	0	0.0417292	-0.648966	-3.22485
529	Ser	Glu	p.Ser529Glu	0.0379501	3.02131e-17	-0.0519882	0.110613	2.77556e-17	-0.149538	-0.162989	-3.4927
529	Ser	Gly	p.Ser529Gly	0.0354072	1.21431e-17	0.05428	0.157606	1.11022e-16	0.0159427	1.54207	-4.82159
529	Ser	His	p.Ser529His	0.0412322	1.73472e-18	-0.0215308	0.0741802	0	0.156269	-0.44931	-3.82588
529	Ser	Ile	p.Ser529Ile	0.0621511	0	0.0623354	0.050015	0	-0.0803838	-1.57414	-1.8186
529	Ser	Leu	p.Ser529Leu	0.0337535	4.68521e-09	0.0796802	0.0463335	0	-0.0284408	-1.10621	-2.4237
529	Ser	Lys	p.Ser529Lys	0.037004	4.08701e-56	-0.0141263	0.0822689	0	0.230403	-0.261034	-2.02236
529	Ser	Met	p.Ser529Met	0.0259457	6.28393e-52	0.0706764	0.150649	0	-0.118505	-1.36701	-2.95036
529	Ser	Phe	p.Ser529Phe	0.0326511	2.01946e-37	0.159973	0.0607491	0	-0.00300773	-0.738966	-3.10621
529	Ser	Pro	p.Ser529Pro	0.035154	6.11034e-07	0.0163887	0.0276927	2.96839e-21	-0.896055	4.23138	-4.82159
529	Ser	Thr	p.Ser529Thr	0.027028	2.81195e-08	-0.018785	0.0539443	0	-0.069859	-0.291034	-0.436647
529	Ser	Trp	p.Ser529Trp	0.0268004	5.23366e-15	0.232651	0.0238648	0	-0.568811	-1.06759	-4.06619
529	Ser	Tyr	p.Ser529Tyr	0.0560739	2.60209e-18	0.182586	0.0393669	3.46945e-18	0.102096	-0.532874	-3.55367
529	Ser	Val	p.Ser529Val	0.0368692	2.60209e-17	0.0600185	0.0634544	0	0.0734207	-1.01	-1.78578
530	Phe	Ala	p.Phe530Ala	0.0258876	1.41785e-15	0.0397082	0.0501805	1.38778e-17	-1.04542	4.15276	-5.19184
530	Phe	Arg	p.Phe530Arg	0.073464	0	-0.0635589	0.0304559	7.98177e-28	-0.992505	3.81724	-5.19184
530	Phe	Asn	p.Phe530Asn	0.0633445	0	-0.0795639	0.0583097	0	-0.987138	4.30517	-4.18721
530	Phe	Asp	p.Phe530Asp	0.031705	2.68844e-13	-0.316556	0.0674338	0	-0.997445	5.80862	-4.6263
530	Phe	Cys	p.Phe530Cys	0.0501016	4.60135e-16	-0.0595069	0.0425952	1.51805e-11	-1.10796	4.60586	-5.19184
530	Phe	Gln	p.Phe530Gln	0.0230431	2.28363e-08	-0.0599769	0.0232887	3.94775e-09	-1.00971	3.99678	-4.6263
530	Phe	Glu	p.Phe530Glu	0.0268195	2.98526e-11	-0.327833	0.0206895	2.24712e-41	-0.975202	5.43793	-4.6263
530	Phe	Gly	p.Phe530Gly	0.0412458	0	-0.191753	0.066543	0	-1.10092	5.47713	-5.19184
530	Phe	His	p.Phe530His	0.0214846	4.373e-184	0.103945	0.0181403	5.65522e-10	-0.971568	2.78069	-4.11543
530	Phe	Ile	p.Phe530Ile	0.0408447	1.98345e-08	0.137457	0.0857947	0	-0.590097	2.36241	-3.44086
530	Phe	Leu	p.Phe530Leu	0.0363905	2.10017e-13	0.054415	0.131791	8.32667e-17	-0.534935	2.47851	-3.12835
530	Phe	Met	p.Phe530Met	0.0386381	1.40521e-14	0.073336	0.143505	0	-0.667223	2.24529	-3.96973
530	Phe	Pro	p.Phe530Pro	0.0267794	7.12364e-16	-0.338854	0.0651586	1.38778e-17	-0.912791	4.37897	-5.19184
530	Phe	Ser	p.Phe530Ser	0.0349138	3.62347e-10	-0.0708825	0.0794032	0	-0.957447	4.76793	-5.19184
530	Phe	Thr	p.Phe530Thr	0.0279128	1.25167e-08	0.040888	0.0455912	3.46945e-18	-0.962796	4.26103	-5.19184
530	Phe	Trp	p.Phe530Trp	0.0469567	0	0.0312179	0.0909106	4.16334e-17	-0.17649	0.638736	-1.85263
530	Phe	Tyr	p.Phe530Tyr	0.0261518	3.28127e-13	0.131661	0.111078	5.55112e-17	-0.459733	0.995057	-0.985871
530	Phe	Val	p.Phe530Val	0.0538932	0	0.150136	0.12735	0	-0.875168	3.07034	-3.24972
531	Val	Ala	p.Val531Ala	0.0333222	1.66725e-13	0.0740662	0.0880816	0	-0.337093	1.92552	-4.62724
531	Val	Arg	p.Val531Arg	0.0445947	8.12129e-13	-0.230703	0.154606	5.55112e-17	-0.17844	1.23011	-5.19132
531	Val	Asn	p.Val531Asn	0.0480208	0	0.176135	0.118722	2.77556e-17	-0.847893	1.6231	-5.19132
531	Val	Asp	p.Val531Asp	0.0343317	1.02704e-14	0.0725439	0.0659042	0	-1.00211	1.65586	-5.19132
531	Val	Cys	p.Val531Cys	0.025689	2.25687e-07	0.0610947	0.0364954	1.21431e-17	-0.057301	1.86483	-4.62724
531	Val	Gln	p.Val531Gln	0.0217307	3.47809e-41	-0.0239911	0.128262	8.32667e-17	-0.39596	1.19747	-5.19132
531	Val	Glu	p.Val531Glu	0.0377929	2.35553e-12	0.0170159	0.194895	0	-0.553333	1.87701	-5.19132
531	Val	Gly	p.Val531Gly	0.0340591	7.18288e-45	0.0476532	0.0559601	6.93889e-18	-0.663054	3.27724	-5.19132
531	Val	His	p.Val531His	0.0308455	1.75021e-10	-0.140237	0.0165458	1.01123e-06	-0.0981984	1.66299	-5.19132
531	Val	Ile	p.Val531Ile	0.0373953	5.48824e-07	-0.0695078	0.0138175	1.86758e-11	0.0806283	0.123448	-1.43195
531	Val	Leu	p.Val531Leu	0.0345981	1.65874e-08	-0.0884237	0.093747	0	0.0637109	-0.221034	-2.2582
531	Val	Lys	p.Val531Lys	0.0518457	2.30328e-15	-0.223408	0.087866	0	-0.20146	1.21379	-5.19132
531	Val	Met	p.Val531Met	0.0373799	8.51821e-10	-0.168013	0.0140212	5.84738e-94	-0.271023	0.481954	-2.02486
531	Val	Phe	p.Val531Phe	0.025672	3.72032e-34	0.00401875	0.0808544	0	-0.258365	1.20379	-5.19132
531	Val	Pro	p.Val531Pro	0.0514333	7.6321e-29	-0.868143	0.0419974	1.23093e-32	-1.08235	5.76241	-5.19132
531	Val	Ser	p.Val531Ser	0.0396519	5.97546e-36	0.141212	0.0413701	1.35135e-15	-0.828169	2.39839	-4.62724
531	Val	Thr	p.Val531Thr	0.0398108	0	0.108095	0.0132119	3.32355e-06	-0.496612	1.16851	-4.05761
531	Val	Trp	p.Val531Trp	0.0299466	8.50157e-51	-0.513835	0.0723318	1.38778e-17	-0.496857	0.676897	-5.19132
531	Val	Tyr	p.Val531Tyr	0.0249891	8.9344e-27	-0.290855	0.0713537	1.38778e-17	-0.248631	1.24552	-5.19132
532	Gly	Ala	p.Gly532Ala	0.0438379	5.64187e-11	-0.122501	0.0709319	0	-0.0526099	0.316207	-3.4174
532	Gly	Arg	p.Gly532Arg	0.0408722	4.28078e-14	-0.450017	0.0558985	6.93889e-18	0.308658	-0.323908	-5.84565
532	Gly	Asn	p.Gly532Asn	0.0421989	4.81399e-85	-0.0996905	0.0171315	8.97313e-10	0.39035	0.524483	-5.34166
532	Gly	Asp	p.Gly532Asp	0.0349186	3.39354e-67	-0.20715	0.0546136	0	0.0194762	0.328966	-5.34166
532	Gly	Cys	p.Gly532Cys	0.0717437	0	-0.124912	0.022147	0	-0.219082	0.420345	-4.7057
532	Gly	Gln	p.Gly532Gln	0.0571027	1.06429e-08	-0.249999	0.0586449	0	0.539564	0.483333	-5.34166
532	Gly	Glu	p.Gly532Glu	0.04053	1.77367e-31	-0.246726	0.0801353	1.38778e-17	-0.00631864	0.578276	-5.34166
532	Gly	His	p.Gly532His	0.0444142	9.00135e-10	-0.0513199	0.125755	0	0.470432	-0.201724	-5.34166
532	Gly	Ile	p.Gly532Ile	0.03331	5.72314e-13	-0.265877	0.0663402	0	-0.0921174	0.654483	-5.84565
532	Gly	Leu	p.Gly532Leu	0.0284939	2.37061e-06	-0.160526	0.0507605	0	0.254049	-0.536207	-5.84565
532	Gly	Lys	p.Gly532Lys	0.0579074	0	-0.305639	0.0378664	0	0.284909	0.34	-5.84565
532	Gly	Met	p.Gly532Met	0.04112	9.8184e-16	-0.167321	0.110714	2.77556e-17	-0.148179	-0.247586	-5.84565
532	Gly	Phe	p.Gly532Phe	0.0280451	3.82489e-23	-0.292508	0.0710182	1.38778e-17	-0.0844318	-0.226552	-5.84565
532	Gly	Pro	p.Gly532Pro	0.0634041	1.98575e-33	-1.48108	0.0336949	9.96315e-63	-1.09989	9.58069	-5.84565
532	Gly	Ser	p.Gly532Ser	0.036324	8.16062e-78	-0.160152	0.0433887	0	0.219695	0.572069	-4.02356
532	Gly	Thr	p.Gly532Thr	0.0385482	9.47512e-17	-0.248836	0.0600528	0	0.00435116	0.39	-4.7057
532	Gly	Trp	p.Gly532Trp	0.0329682	4.20739e-54	-0.31757	0.0297423	1.73472e-18	0.0515617	-0.232644	-5.84565
532	Gly	Tyr	p.Gly532Tyr	0.0350724	9.49238e-10	-0.307767	0.119436	0	-0.126598	0.0768966	-5.84565
532	Gly	Val	p.Gly532Val	0.0353834	7.81319e-15	-0.0869918	0.0543913	1.38778e-17	-0.34705	0.796092	-5.84565
533	Cys	Ala	p.Cys533Ala	0.0242045	4.64513e-60	0.00146086	0.0986715	0	0.0682325	0.471724	-1.52421
533	Cys	Arg	p.Cys533Arg	0.055937	2.1365e-33	-0.313541	0.0367494	1.82286e-25	-0.864226	3.47172	-4.78032
533	Cys	Asn	p.Cys533Asn	0.0354668	7.14364e-47	0.0442022	0.07616	0	-0.0138484	0.0848276	-3.82957
533	Cys	Asp	p.Cys533Asp	0.0378349	1.27159e-11	-0.17589	0.0860803	0	-0.985429	1.41793	-4.13212
533	Cys	Gln	p.Cys533Gln	0.0337684	3.48614e-15	0.0843546	0.0462106	3.46945e-18	-0.885268	0.535287	-4.13212
533	Cys	Glu	p.Cys533Glu	0.0477991	0	-0.00309183	0.0642757	6.93889e-18	-0.959508	2.86	-4.13212
533	Cys	Gly	p.Cys533Gly	0.0509457	9.18274e-06	0.0607752	0.0587773	1.44133e-11	-1.09605	2.44862	-4.78032
533	Cys	His	p.Cys533His	0.032612	3.21688e-07	-0.0563875	0.0388521	6.93889e-18	0.0201626	0.604138	-3.45227
533	Cys	Ile	p.Cys533Ile	0.0427614	8.67362e-19	-0.0691044	0.049403	0	0.0610553	-0.672069	-1.52783
533	Cys	Leu	p.Cys533Leu	0.0266548	1.33723e-15	-0.0412824	0.11403	2.77556e-17	-0.0875484	0.584483	-1.55049
533	Cys	Lys	p.Cys533Lys	0.0760984	1.23097e-39	-0.71235	0.148724	0	-1.05557	3.51011	-4.78032
533	Cys	Met	p.Cys533Met	0.0306784	1.26019e-10	-0.0187868	0.189385	0	-0.38392	-0.553448	-1.50814
533	Cys	Phe	p.Cys533Phe	0.0323684	3.86426e-06	-0.0804747	0.0817525	0	-0.0187826	-0.168391	-2.48887
533	Cys	Pro	p.Cys533Pro	0.0400614	2.66237e-15	0.148824	0.0539238	0	-0.681466	1.43828	-3.00661
533	Cys	Ser	p.Cys533Ser	0.0291476	1.26564e-25	-0.0233426	0.0159842	8.99751e-09	-0.112057	1.33724	-1.02408
533	Cys	Thr	p.Cys533Thr	0.0781326	0	0.0515685	0.0120976	1.37345e-06	0.0646058	-0.161494	-1.52524
533	Cys	Trp	p.Cys533Trp	0.0272942	6.17841e-25	0.02279	0.106352	2.77556e-17	-0.608122	1.16138	-3.42414
533	Cys	Tyr	p.Cys533Tyr	0.0332048	4.03346e-09	-0.0782767	0.0797715	0	-0.0407528	1.22483	-3.04682
533	Cys	Val	p.Cys533Val	0.0359596	1.05165e-20	-0.0313854	0.0150071	6.52909e-88	0.0881245	-0.395862	-1.47755
534	Val	Ala	p.Val534Ala	0.0717263	1.37448e-170	0.186159	0.182357	0	-0.156604	1.77345	-1.93302
534	Val	Arg	p.Val534Arg	0.0352793	8.13447e-14	0.15434	0.0517976	0	-0.88172	0.768621	-4.99298
534	Val	Asn	p.Val534Asn	0.0466648	0	0.158734	0.04175	0	-1.04147	1.34586	-4.99298
534	Val	Asp	p.Val534Asp	0.032382	6.09244e-50	0.0956503	0.0332208	9.05504e-10	-1.00991	1.62379	-4.99298
534	Val	Cys	p.Val534Cys	0.038124	2.21921e-13	0.0301586	0.0468942	0	0.184821	1.71793	-2.31086
534	Val	Gln	p.Val534Gln	0.0281363	3.90895e-08	0.132393	0.0443949	3.46945e-18	-0.956407	0.793103	-4.99298
534	Val	Glu	p.Val534Glu	0.040107	7.6079e-06	0.180246	0.0939171	8.32667e-17	-0.942931	0.953103	-4.99298
534	Val	Gly	p.Val534Gly	0.0342603	5.52506e-37	0.15317	0.0986272	2.77556e-17	-0.948714	3.05276	-4.99298
534	Val	His	p.Val534His	0.0308023	2.24565e-17	0.205514	0.0627347	0	-0.736625	1.65	-4.99298
534	Val	Ile	p.Val534Ile	0.0362457	2.08291e-15	0.0558714	0.119294	0	0.0695651	-0.696897	-0.70052
534	Val	Leu	p.Val534Leu	0.0439681	1.30104e-18	-0.089171	0.0638948	0	-0.117751	-0.670345	-1.60924
534	Val	Lys	p.Val534Lys	0.0239092	7.46075e-46	0.194936	0.0620233	1.38778e-17	-0.953909	1.2077	-4.99298
534	Val	Met	p.Val534Met	0.035892	1.60986e-12	0.0333637	0.034491	3.46945e-18	-0.13569	0.444138	-2.56613
534	Val	Phe	p.Val534Phe	0.0221247	2.46322e-08	0.104357	0.0843309	1.38778e-17	-0.252045	1.70552	-4.12366
534	Val	Pro	p.Val534Pro	0.0326305	1.47794e-09	0.0501386	0.0929676	0	-0.0267924	4.53253	-4.04547
534	Val	Ser	p.Val534Ser	0.0235568	3.38899e-14	0.109492	0.0688913	1.38778e-17	-0.723632	2.0069	-2.37317
534	Val	Thr	p.Val534Thr	0.0384771	5.15932e-10	0.0741686	0.0851263	1.38778e-17	-0.484282	1.30759	-2.3698
534	Val	Trp	p.Val534Trp	0.0304737	2.26953e-50	0.291583	0.0977508	2.77556e-17	-0.111277	-0.293793	-4.55227
534	Val	Tyr	p.Val534Tyr	0.03177	2.53053e-06	0.184719	0.0508014	6.93889e-18	-0.423441	1.71103	-4.55227
535	Asn	Ala	p.Asn535Ala	0.0317836	4.13353e-11	0.0137428	0.0544292	6.93889e-18	-0.144015	1.51034	-2.43323
535	Asn	Arg	p.Asn535Arg	0.128743	0	0.203297	0.0597036	2.10453e-11	-0.990859	1.35172	-2.77686
535	Asn	Asp	p.Asn535Asp	0.0231364	5.13652e-12	0.022812	0.0284382	0	0.106286	0.178276	-0.476877
535	Asn	Cys	p.Asn535Cys	0.0487438	6.96682e-13	0.005306	0.0305693	0	-0.0142059	1.29483	-2.02465
535	Asn	Gln	p.Asn535Gln	0.0248484	5.40116e-07	0.0945692	0.104655	0	-0.45264	1.86138	-1.64262
535	Asn	Glu	p.Asn535Glu	0.0403933	9.08728e-13	-0.0404033	0.0770888	0	-0.129565	1.59483	-0.87279
535	Asn	Gly	p.Asn535Gly	0.0321195	9.82803e-07	0.0543234	0.0692873	0	-0.0315934	2.03862	-3.04287
535	Asn	His	p.Asn535His	0.0602112	0	0.0994176	0.101371	0	-0.552693	2.19483	-1.86119
535	Asn	Ile	p.Asn535Ile	0.0354204	2.55295e-61	0.0479875	0.0523159	3.46945e-18	-0.87975	1.59966	-3.66933
535	Asn	Leu	p.Asn535Leu	0.0450671	7.51206e-10	0.132445	0.0712639	0	-0.724711	1.61828	-3.66933
535	Asn	Lys	p.Asn535Lys	0.089981	6.93738e-10	-0.0532731	0.0425908	2.16778e-08	-0.570855	2.09034	-2.19751
535	Asn	Phe	p.Asn535Phe	0.0303744	2.99295e-33	0.200405	0.0804172	0	-0.984159	2.03	-3.66933
535	Asn	Pro	p.Asn535Pro	0.0346798	1.54265e-18	-0.552847	0.0486072	3.46945e-18	-1.05086	6.74897	-3.66933
535	Asn	Ser	p.Asn535Ser	0.0230047	5.49844e-22	0.0857416	0.0449227	6.93889e-18	0.046098	0.67	-0.775459
535	Asn	Thr	p.Asn535Thr	0.0313039	1.79056e-66	-0.0117389	0.0236262	0	0.0213505	0.528276	-0.986052
535	Asn	Trp	p.Asn535Trp	0.0643174	3.18275e-12	0.137493	0.0470698	3.35778e-27	-0.983931	1.89	-3.66933
535	Asn	Tyr	p.Asn535Tyr	0.0242397	8.59465e-10	0.237476	0.0301096	0	-0.981475	2.09552	-3.66933
535	Asn	Val	p.Asn535Val	0.0372972	4.33681e-19	0.104355	0.0675674	0	-0.35355	1.21552	-3.66933
536	Pro	Arg	p.Pro536Arg	0.0315121	4.45387e-16	-0.0621331	0.0681831	0	-0.529906	1.17414	-1.50998
536	Pro	Asn	p.Pro536Asn	0.0733598	6.93889e-18	0.119827	0.116053	2.77556e-17	-0.868821	0.651724	-1.086
536	Pro	Asp	p.Pro536Asp	0.0210734	2.50286e-47	0.0588499	0.0449205	0	-0.957929	2.57885	-1.01351
536	Pro	Cys	p.Pro536Cys	0.0190563	1.38728e-06	-0.0505851	0.0114098	1.19392e-14	-0.205431	0.45069	-1.65219
536	Pro	Gln	p.Pro536Gln	0.0229121	5.73559e-71	0.0429845	0.0294466	0	-0.0769133	0.017931	-0.784624
536	Pro	Glu	p.Pro536Glu	0.0489392	1.73472e-18	0.00108151	0.0703891	0	0.0843189	0.611034	-0.532448
536	Pro	Gly	p.Pro536Gly	0.0306829	4.86197e-06	0.102941	0.0648956	0	-0.167417	1.32966	-2.3852
536	Pro	His	p.Pro536His	0.0389444	1.52067e-12	-0.11451	0.138289	0	0.0514178	0.574138	-1.22387
536	Pro	Ile	p.Pro536Ile	0.0644129	3.46945e-18	-0.0155036	0.070705	0	-0.0281487	4.19874	-2.12208
536	Pro	Leu	p.Pro536Leu	0.0213211	6.16427e-13	-0.0632002	0.0851121	2.77556e-17	-0.233955	2.67448	-1.64054
536	Pro	Lys	p.Pro536Lys	0.0304249	3.20651e-08	0.0491624	0.0759405	0	-0.108337	1.56621	-1.41675
536	Pro	Met	p.Pro536Met	0.0333558	6.73752e-10	-0.0661715	0.0753071	1.38778e-17	-0.224672	0.519655	-2.41923
536	Pro	Phe	p.Pro536Phe	0.0301714	5.35075e-11	-0.0672426	0.0230983	0	-0.200223	7.10632	-3.49682
536	Pro	Ser	p.Pro536Ser	0.0268565	2.22514e-08	0.0306887	0.0833841	1.38778e-17	0.057053	0.768621	-1.56251
536	Pro	Thr	p.Pro536Thr	0.0613691	1.73472e-18	0.00733944	0.0302164	1.73472e-18	-0.164902	1.08862	-1.48886
536	Pro	Trp	p.Pro536Trp	0.0325635	9.27687e-14	-0.0088542	0.0273424	8.67362e-19	-0.320695	1.41897	-3.49682
536	Pro	Tyr	p.Pro536Tyr	0.0224495	5.67767e-64	-0.0931315	0.0476838	0	-0.160299	1.02241	-2.67364
536	Pro	Val	p.Pro536Val	0.020185	2.20779e-76	0.090387	0.0384785	3.46945e-18	0.071941	2.47103	-2.04328
537	Gln	Ala	p.Gln537Ala	0.042025	0	-0.00384425	0.0612856	2.77556e-17	-0.0901457	0.185517	-1.82581
537	Gln	Arg	p.Gln537Arg	0.0406471	8.67362e-19	0.0766122	0.0792347	0	-0.196151	0.747126	-1.67588
537	Gln	Asn	p.Gln537Asn	0.0441984	1.1781e-10	-0.0311828	0.0464476	0	-0.238992	0.712069	-1.36469
537	Gln	Asp	p.Gln537Asp	0.0273848	1.68666e-13	0.0298479	0.017072	7.32047e-14	-0.11417	0.642759	-1.60061
537	Gln	Cys	p.Gln537Cys	0.0543047	4.35087e-09	-0.00922661	0.0998584	1.38778e-17	-0.169674	0.667586	-1.50225
537	Gln	Glu	p.Gln537Glu	0.150686	0	0.0766893	0.105867	0	0.00425604	-0.406897	-0.955386
537	Gln	Gly	p.Gln537Gly	0.0481753	1.69136e-17	0.0146186	0.0650932	0	-0.234251	1.57655	-3.23504
537	Gln	His	p.Gln537His	0.0279727	2.30763e-63	0.159916	0.0679628	2.08167e-17	-0.47013	0.0731034	-1.45967
537	Gln	Ile	p.Gln537Ile	0.0446389	3.19385e-11	0.195059	0.0531989	0	-0.323449	-0.0768966	-1.89526
537	Gln	Leu	p.Gln537Leu	0.0263105	1.6514e-29	0.186875	0.0219554	9.24847e-16	-0.944523	-0.391379	-2.20177
537	Gln	Lys	p.Gln537Lys	0.0641553	0	0.00832161	0.124456	0	-0.133035	0.407931	-1.60507
537	Gln	Met	p.Gln537Met	0.0602206	1.73472e-18	0.0489714	0.0660387	0	0.145405	-0.136552	-2.40482
537	Gln	Phe	p.Gln537Phe	0.0409474	1.18143e-43	-0.0328698	0.101204	1.38778e-17	-0.991877	-0.267586	-3.01637
537	Gln	Pro	p.Gln537Pro	0.0367165	4.71979e-84	0.188675	0.0331425	2.26367e-08	-0.991891	5.31724	-4.10786
537	Gln	Ser	p.Gln537Ser	0.0373492	1.18929e-22	-0.0519815	0.15032	0	-0.166314	1.18023	-1.29503
537	Gln	Thr	p.Gln537Thr	0.0454693	1.30104e-18	0.0135101	0.0930649	0	-0.0582422	0.523103	-1.52207
537	Gln	Trp	p.Gln537Trp	0.0399337	7.72289e-33	0.03467	0.0361322	4.63072e-44	-1.00323	-0.228276	-3.80946
537	Gln	Tyr	p.Gln537Tyr	0.055008	2.5673e-14	0.064626	0.0308258	8.03374e-30	-0.838628	-0.213563	-3.19134
537	Gln	Val	p.Gln537Val	0.0312536	3.68922e-12	0.00748107	0.0708906	1.38778e-17	-0.0600106	-0.437701	-1.89108
538	Trp	Ala	p.Trp538Ala	0.039926	1.77351e-06	0.00969964	0.104503	0	-0.884718	4.25425	-2.61905
538	Trp	Arg	p.Trp538Arg	0.0283771	1.47622e-19	-0.0401723	0.0308715	3.30213e-14	-0.979051	2.85138	-1.49483
538	Trp	Asn	p.Trp538Asn	0.0509833	3.1225e-16	-0.00647391	0.0944236	0	-0.959916	3.86977	-2.11319
538	Trp	Asp	p.Trp538Asp	0.084756	0	-0.0659281	0.0410512	2.56913e-15	-1.07549	4.39747	-2.97228
538	Trp	Cys	p.Trp538Cys	0.0239616	1.41026e-20	-0.0216109	0.0170095	2.62666e-43	-0.845913	4.46897	-2.22107
538	Trp	Gln	p.Trp538Gln	0.048079	0	0.0494622	0.0267678	1.47425e-54	-0.990608	3.97793	-1.70403
538	Trp	Glu	p.Trp538Glu	0.0598694	9.83849e-44	0.10775	0.0558805	7.89105e-07	-1.06113	4.08253	-2.35401
538	Trp	Gly	p.Trp538Gly	0.0320853	2.43148e-19	-0.20349	0.0464159	3.46945e-18	-0.931107	5.95943	-4.73805
538	Trp	His	p.Trp538His	0.0776221	0	0.0643003	0.126639	0	-0.667267	2.88563	-1.56492
538	Trp	Ile	p.Trp538Ile	0.0561009	0	-0.0381264	0.0962922	0	0.085876	3.17897	-2.11739
538	Trp	Leu	p.Trp538Leu	0.03566	3.92169e-29	0.0247664	0.0873051	0	0.0624664	1.97253	-1.29531
538	Trp	Lys	p.Trp538Lys	0.0641928	8.67362e-19	-0.0874958	0.0995488	0	-1.03977	4.08644	-1.66132
538	Trp	Met	p.Trp538Met	0.0391495	8.33768e-11	-0.0823021	0.126826	0	-0.152023	2.38989	-2.0694
538	Trp	Phe	p.Trp538Phe	0.0537726	1.73472e-18	0.0027177	0.0829519	0	0.0450074	1.1931	-1.00595
538	Trp	Ser	p.Trp538Ser	0.0299683	1.44672e-39	0.0546088	0.0632034	6.93889e-18	-0.904915	4.88943	-1.9145
538	Trp	Thr	p.Trp538Thr	0.0547584	1.30104e-17	0.0658245	0.12311	5.55112e-17	-0.83572	3.98943	-2.13931
538	Trp	Tyr	p.Trp538Tyr	0.0567503	1.73472e-18	-0.0618244	0.0809075	1.38778e-17	0.0103645	1.37115	-1.26711
538	Trp	Val	p.Trp538Val	0.0322124	3.64319e-09	-0.051697	0.0546107	0	-0.0151333	3.22161	-2.19385
539	Ala	Arg	p.Ala539Arg	0.0607012	2.18647e-38	-1.3456	0.0928161	0	-1.0613	8.30989	-2.32962
539	Ala	Asn	p.Ala539Asn	0.0493835	0	-0.393267	0.0464717	0	-1.07067	2.16678	-4.01269
539	Ala	Asp	p.Ala539Asp	0.0412192	4.33401e-24	-1.2525	0.0911944	0	-0.974715	2.85816	-4.01269
539	Ala	Cys	p.Ala539Cys	0.0372914	6.55352e-22	0.0456831	0.0935972	0	-0.207205	0.561839	-1.52073
539	Ala	Gln	p.Ala539Gln	0.0428529	1.67921e-15	-0.548104	0.0453132	0	-1.00906	4.30667	-3.33415
539	Ala	Glu	p.Ala539Glu	0.0704174	0	-1.28012	0.0235126	1.62886e-07	-1.04152	4.97483	-3.44859
539	Ala	Gly	p.Ala539Gly	0.0548962	1.73472e-18	0.112081	0.111588	5.55112e-17	-0.248628	2.25977	-2.69203
539	Ala	His	p.Ala539His	0.0351849	1.00202e-06	-0.158085	0.0493013	0	-1.05156	4.48448	-4.01269
539	Ala	Ile	p.Ala539Ile	0.0273973	7.92946e-40	0.0581628	0.0263109	0	-0.562114	-0.0496552	-2.51377
539	Ala	Leu	p.Ala539Leu	0.0662461	1.73472e-18	-0.0533769	0.103063	0	-0.993577	5.8092	-2.20121
539	Ala	Lys	p.Ala539Lys	0.0561218	1.03145e-12	-1.501	0.0440397	4.79476e-10	-1.08413	9.02598	-3.10093
539	Ala	Met	p.Ala539Met	0.0506586	3.60432e-15	0.195058	0.0533769	4.85723e-17	-1.07274	3.07667	-2.4164
539	Ala	Phe	p.Ala539Phe	0.0418026	2.73319e-14	0.0136251	0.0335574	2.15257e-10	-1.0444	4.9231	-2.62625
539	Ala	Pro	p.Ala539Pro	0.0516419	3.247e-09	-1.70189	0.0447458	1.04083e-17	-1.03489	9.59494	-4.76079
539	Ala	Ser	p.Ala539Ser	0.0358863	5.54615e-09	0.0185913	0.0267714	0	-0.116097	1.29149	-0.954198
539	Ala	Thr	p.Ala539Thr	0.0436603	4.33681e-19	0.0686396	0.0649717	1.38778e-17	-0.539822	0.818506	-0.597921
539	Ala	Trp	p.Ala539Trp	0.124608	6.93889e-18	-0.516839	0.0364076	3.82699e-11	-1.09145	5.26287	-3.69487
539	Ala	Tyr	p.Ala539Tyr	0.0469047	0	0.109523	0.0949314	0	-0.181843	5.34862	-3.69487
539	Ala	Val	p.Ala539Val	0.0335898	5.9899e-06	0.0320281	0.0445338	3.46945e-18	0.0589787	-0.39977	-2.041
540	Leu	Ala	p.Leu540Ala	0.030464	8.76447e-10	0.0314027	0.044908	0	-0.252537	2.59	-3.37163
540	Leu	Arg	p.Leu540Arg	0.0566114	3.97018e-25	-1.78499	0.0688092	6.93889e-18	-1.02811	1.43655	-5.16618
540	Leu	Asn	p.Leu540Asn	0.0883457	3.46945e-18	-0.39861	0.0243588	7.92005e-26	-1.05779	2.02517	-5.46402
540	Leu	Asp	p.Leu540Asp	0.059471	9.70415e-09	-1.64667	0.0284769	1.13449e-09	-1.04279	3.10552	-5.46402
540	Leu	Cys	p.Leu540Cys	0.0230518	1.30869e-19	-0.0453005	0.0688551	0	0.196069	2.42586	-4.22203
540	Leu	Gln	p.Leu540Gln	0.0392577	8.185e-09	0.145251	0.0875042	1.38778e-17	-1.04941	1.98345	-5.46402
540	Leu	Glu	p.Leu540Glu	0.0686026	0	-0.113124	0.0790615	1.38778e-17	-0.828069	1.99241	-5.46402
540	Leu	Gly	p.Leu540Gly	0.0234741	4.78316e-18	0.0262344	0.0315127	4.33681e-18	-1.01954	4.35931	-5.46402
540	Leu	His	p.Leu540His	0.0317036	3.16266e-59	-0.116459	0.0274029	1.56203e-11	-1.0359	1.71655	-5.46402
540	Leu	Ile	p.Leu540Ile	0.0457643	1.73472e-18	-0.102528	0.0398287	0	0.414442	0.438621	-1.96864
540	Leu	Lys	p.Leu540Lys	0.0339269	5.1213e-42	-0.177949	0.0363291	4.0741e-07	-1.07299	1.75241	-5.16618
540	Leu	Met	p.Leu540Met	0.0689353	0	0.00533647	0.0130892	2.95118e-39	0.0364645	1.55368	-2.11976
540	Leu	Phe	p.Leu540Phe	0.0677452	0	-0.107605	0.100814	2.77556e-17	-0.465168	0.806667	-3.74077
540	Leu	Pro	p.Leu540Pro	0.102653	0	-1.53268	0.031183	2.4738e-10	-1.01551	5.51276	-5.46402
540	Leu	Ser	p.Leu540Ser	0.0629465	0	0.0523694	0.0399013	0	-0.808942	3.22931	-4.04893
540	Leu	Thr	p.Leu540Thr	0.0380103	1.12806e-26	-0.0152914	0.160798	1.11022e-16	-0.375449	2.56759	-4.22203
540	Leu	Trp	p.Leu540Trp	0.0270039	1.30527e-23	-0.0302708	0.0730415	0	-0.703012	0.24	-4.39626
540	Leu	Tyr	p.Leu540Tyr	0.0614242	8.67362e-19	0.0549571	0.0388419	3.46945e-18	-0.603669	0.97908	-3.63786
540	Leu	Val	p.Leu540Val	0.0266342	2.98668e-43	-0.12902	0.0249207	8.67362e-19	0.464004	0.897586	-1.91976
541	Ala	Arg	p.Ala541Arg	0.0407191	4.20729e-93	-1.25222	0.0230004	2.249e-22	-1.03343	4.61126	-3.7244
541	Ala	Asn	p.Ala541Asn	0.0329712	3.91768e-13	0.085729	0.0374236	1.73472e-18	-1.02108	2.51851	-3.7244
541	Ala	Asp	p.Ala541Asp	0.0523266	0	-0.863118	0.0383717	0	-1.04003	3.64195	-3.7244
541	Ala	Cys	p.Ala541Cys	0.052006	8.67362e-19	0.00258983	0.0483455	0	-0.133773	0.825172	-1.7598
541	Ala	Gln	p.Ala541Gln	0.10771	6.93889e-18	-0.141563	0.10215	0	-0.991432	2.66874	-3.7244
541	Ala	Glu	p.Ala541Glu	0.0262855	7.67068e-36	-0.447017	0.0392185	0	-1.00358	3.74897	-3.7244
541	Ala	Gly	p.Ala541Gly	0.0299013	8.70958e-29	0.0027836	0.116283	2.77556e-17	-0.269773	2.54713	-1.89224
541	Ala	His	p.Ala541His	0.0509552	2.60209e-18	0.090837	0.0232264	7.28679e-10	-1.00168	4.00908	-3.7244
541	Ala	Ile	p.Ala541Ile	0.0944784	0	-0.0619267	0.06312	1.38778e-17	-0.11127	-0.00643678	0.192678
541	Ala	Leu	p.Ala541Leu	0.0438797	0	0.0434874	0.0129991	1.2521e-12	-0.112102	1.20701	-0.46653
541	Ala	Lys	p.Ala541Lys	0.0430506	0	-0.275484	0.0431767	3.46945e-18	-1.05153	6.87103	-3.7244
541	Ala	Met	p.Ala541Met	0.032113	1.40645e-77	0.0964476	0.145216	5.55112e-17	-0.197316	0.818161	-0.136308
541	Ala	Phe	p.Ala541Phe	0.0293307	4.17018e-11	0.00245792	0.0117649	3.8939e-31	-0.19653	2.18414	-1.27222
541	Ala	Pro	p.Ala541Pro	0.0949493	0	-1.60182	0.0279734	1.44652e-54	-1.02062	7.52207	-3.7244
541	Ala	Ser	p.Ala541Ser	0.032085	3.21318e-07	0.0610023	0.0228271	0	-0.00530709	1.20437	-2.27091
541	Ala	Thr	p.Ala541Thr	0.0427137	1.02416e-05	0.0336776	0.0460674	0	-0.0593005	0.422069	-1.55303
541	Ala	Trp	p.Ala541Trp	0.0537224	1.73472e-18	0.168796	0.0755277	0	-0.961561	2.96287	-2.46225
541	Ala	Tyr	p.Ala541Tyr	0.0285237	2.19168e-39	0.254943	0.0719661	6.93889e-18	-1.00971	3.75713	-2.46225
542	Gln	Ala	p.Gln542Ala	0.0344884	2.65413e-16	-0.0357639	0.00938018	2.38316e-23	0.163893	0.304828	-4.54704
542	Gln	Arg	p.Gln542Arg	0.0356308	1.74291e-11	-0.0677879	0.0619602	0	0.149445	-0.641494	-5.87485
542	Gln	Asn	p.Gln542Asn	0.0254846	6.57068e-11	-0.00648073	0.0626153	1.38778e-17	-0.0178639	0.156552	-2.94643
542	Gln	Asp	p.Gln542Asp	0.0272319	8.68313e-10	0.128943	0.0671273	1.38778e-17	-0.11303	1.45276	-2.94643
542	Gln	Cys	p.Gln542Cys	0.0344128	8.44829e-11	0.121386	0.023174	0	0.275842	0.176897	-4.97856
542	Gln	Glu	p.Gln542Glu	0.0217051	3.7951e-19	-0.0711427	0.0665954	0	-0.0163472	0.295862	-2.42891
542	Gln	Gly	p.Gln542Gly	0.0403129	4.33681e-19	-0.0830591	0.141968	0	-0.0963255	2.29207	-5.87485
542	Gln	His	p.Gln542His	0.0250684	5.17927e-08	0.0056598	0.0574308	0	0.250854	-0.202184	-2.94643
542	Gln	Ile	p.Gln542Ile	0.0460926	8.03135e-09	-0.121105	0.143475	5.55112e-17	0.386733	-1.89966	-5.87485
542	Gln	Leu	p.Gln542Leu	0.0318317	1.62156e-18	-0.140038	0.0224812	0	-0.0025732	-1.40138	-5.87485
542	Gln	Lys	p.Gln542Lys	0.0581997	0	-0.138716	0.0399177	6.93889e-18	0.124706	0.271724	-5.87485
542	Gln	Phe	p.Gln542Phe	0.0707215	0	-0.0980765	0.0297729	1.73472e-18	-0.300003	-2.00563	-5.87485
542	Gln	Pro	p.Gln542Pro	0.0470588	2.56566e-15	-0.97523	0.021477	3.34011e-43	-1.00191	4.85517	-5.87485
542	Gln	Ser	p.Gln542Ser	0.0269792	2.31826e-16	-0.0773477	0.0195561	0	0.017368	0.902759	-4.53479
542	Gln	Thr	p.Gln542Thr	0.0241611	1.01295e-59	-0.059513	0.0730275	0	0.339414	-0.127586	-4.97856
542	Gln	Trp	p.Gln542Trp	0.036159	4.07068e-12	-0.0886957	0.0139795	3.44876e-06	-0.250819	-1.65471	-5.87485
542	Gln	Tyr	p.Gln542Tyr	0.0281211	5.5351e-29	-0.0928104	0.0650053	0	-0.0803874	-1.67782	-5.87485
542	Gln	Val	p.Gln542Val	0.0348524	5.61411e-59	-0.118701	0.07945	1.38778e-17	0.52399	-1.0869	-5.87485
543	His	Ala	p.His543Ala	0.0519726	1.26289e-12	0.0485545	0.170061	0	0.111579	1.70069	-2.02344
543	His	Arg	p.His543Arg	0.0454486	1.81346e-126	0.248663	0.0488556	6.93889e-18	-0.601411	1.20897	-4.23277
543	His	Asn	p.His543Asn	0.0444429	1.00066e-07	0.163982	0.130666	0	-0.122384	1.10379	-1.39944
543	His	Asp	p.His543Asp	0.0378122	7.20301e-15	0.0541408	0.0698932	0	-0.127367	1.75483	-2.23157
543	His	Cys	p.His543Cys	0.0364052	5.20721e-24	0.0527007	0.0171182	1.16362e-53	-0.145329	1.74966	-1.71742
543	His	Gln	p.His543Gln	0.0308748	3.39999e-34	0.133887	0.0259158	1.95215e-09	-0.693754	1.95816	-1.46966
543	His	Glu	p.His543Glu	0.0428788	5.45724e-53	-0.000409316	0.135835	1.11022e-16	-0.192797	2.13759	-2.23157
543	His	Gly	p.His543Gly	0.0210606	2.71583e-19	0.134695	0.0300492	0	-0.439487	3.77724	-2.37044
543	His	Ile	p.His543Ile	0.0365379	9.33068e-13	-0.0259616	0.0792735	0	-0.105308	0.542184	-2.71424
543	His	Leu	p.His543Leu	0.0430845	7.58548e-07	0.0301751	0.0295867	3.52982e-14	-0.347803	0.454368	-3.39627
543	His	Lys	p.His543Lys	0.0460377	9.12542e-06	0.109929	0.174099	5.55112e-17	-0.812692	1.64241	-4.23277
543	His	Met	p.His543Met	0.0366298	6.41226e-60	-0.0467069	0.135689	0	-0.253935	1.40425	-2.91538
543	His	Phe	p.His543Phe	0.0282931	1.24202e-07	0.0293257	0.058098	1.38778e-17	-0.20455	-0.924483	-0.644731
543	His	Pro	p.His543Pro	0.0639003	1.17181e-13	-1.16884	0.0286861	6.871e-16	-1.00086	4.78345	-4.23277
543	His	Ser	p.His543Ser	0.0342608	6.08337e-18	-0.0274336	0.0195898	1.35482e-15	0.0414204	2.02322	-1.62841
543	His	Thr	p.His543Thr	0.0333887	7.50234e-67	-0.0506868	0.0487605	0	-0.220716	1.54851	-2.68708
543	His	Trp	p.His543Trp	0.0369121	5.11902e-13	0.0855603	0.0389512	1.73472e-18	-0.23475	-1.30644	-2.4779
543	His	Tyr	p.His543Tyr	0.0469267	0	0.0465027	0.0512761	0	0.0546494	-0.567586	-0.490234
543	His	Val	p.His543Val	0.0315073	1.71151e-37	-0.0208669	0.0374577	0	-0.243252	0.618966	-2.81251
544	Gln	Ala	p.Gln544Ala	0.0328277	1.15699e-42	-0.0131445	0.08371	0	0.200767	0.156552	-1.92426
544	Gln	Arg	p.Gln544Arg	0.0547192	1.81275e-13	0.0779322	0.0934146	4.16334e-17	-0.238237	0.0141379	-1.23915
544	Gln	Asn	p.Gln544Asn	0.0406501	8.17944e-09	0.0180839	0.0787338	0	-0.187439	-0.628276	-1.11589
544	Gln	Asp	p.Gln544Asp	0.0607582	5.67232e-21	-0.131942	0.218683	2.22045e-16	0.00494887	-0.0296552	-1.39008
544	Gln	Cys	p.Gln544Cys	0.0336203	5.80426e-06	0.0890066	0.105566	5.55112e-17	0.167702	0.676322	-2.47236
544	Gln	Glu	p.Gln544Glu	0.0481504	0	-0.0144326	0.0620492	0	0.0973611	-0.0344828	-1.09942
544	Gln	Gly	p.Gln544Gly	0.040173	4.33681e-19	0.105125	0.0611887	1.38778e-17	-0.0872577	-1.00414	-1.49462
544	Gln	His	p.Gln544His	0.0292894	3.0957e-69	0.124203	0.12514	0	-0.0913328	-0.106322	-0.570004
544	Gln	Ile	p.Gln544Ile	0.0282869	1.45058e-33	0.13123	0.130326	5.55112e-17	-0.156752	1.19057	-3.73493
544	Gln	Leu	p.Gln544Leu	0.0460085	0	0.113286	0.086059	0	-0.0474274	-0.277241	-2.09474
544	Gln	Lys	p.Gln544Lys	0.0340938	5.1344e-09	0.162289	0.033613	0	-0.00550747	-0.447931	-2.13717
544	Gln	Met	p.Gln544Met	0.0271171	5.24396e-24	0.0697477	0.0638889	0	0.0696383	0.111724	-3.73493
544	Gln	Phe	p.Gln544Phe	0.025438	1.84036e-06	0.313697	0.103307	2.77556e-17	-0.3378	0.140575	-4.44811
544	Gln	Pro	p.Gln544Pro	0.0357793	1.52656e-16	0.00952679	0.0435649	3.46945e-18	-1.00355	5.06414	-4.44811
544	Gln	Ser	p.Gln544Ser	0.030206	6.31132e-23	-0.014179	0.062731	0	0.0538655	-0.212069	-1.58718
544	Gln	Thr	p.Gln544Thr	0.0446761	1.06339e-07	0.0353018	0.0407502	0	0.0145686	1.22517	-2.21928
544	Gln	Trp	p.Gln544Trp	0.0692551	1.73472e-18	1.94088	0.0183116	2.40792e-10	-0.542391	-0.591954	-4.44811
544	Gln	Tyr	p.Gln544Tyr	0.0456821	0	0.21484	0.139147	0	-0.161818	0.393563	-4.44811
544	Gln	Val	p.Gln544Val	0.0267685	6.57363e-16	0.0901384	0.0604965	2.08167e-17	-0.0916201	1.23069	-3.73493
545	Thr	Ala	p.Thr545Ala	0.0254245	1.24336e-31	0.00695203	0.0118771	2.4925e-07	0.0395303	0.808966	-1.95435
545	Thr	Arg	p.Thr545Arg	0.0863191	0	-0.0814301	0.0831183	2.77556e-17	0.283079	0.402069	-3.91152
545	Thr	Asn	p.Thr545Asn	0.0299249	1.30808e-33	0.063725	0.0657002	1.38778e-17	0.0984927	0.00413793	-2.91977
545	Thr	Asp	p.Thr545Asp	0.0258516	2.25815e-22	0.0285226	0.0937447	2.77556e-17	0.0826489	0.607126	-2.36548
545	Thr	Cys	p.Thr545Cys	0.0250066	9.36918e-16	0.0612101	0.0196631	0	-0.146356	0.881379	-2.49416
545	Thr	Gln	p.Thr545Gln	0.0246262	5.57173e-34	-0.074785	0.0499515	0	0.168418	0.715517	-2.74647
545	Thr	Glu	p.Thr545Glu	0.0331128	1.51788e-17	-0.0326251	0.0489258	0	0.0909935	0.288621	-2.80116
545	Thr	Gly	p.Thr545Gly	0.02913	9.0304e-08	-0.0918351	0.0358404	5.20417e-18	-0.0427935	1.76	-4.84646
545	Thr	His	p.Thr545His	0.0501352	0	0.0543095	0.0529383	0	-0.0745627	-0.152414	-3.44925
545	Thr	Ile	p.Thr545Ile	0.0359809	1.83255e-11	0.219748	0.0261387	1.14492e-16	-0.457019	-0.306897	-1.96053
545	Thr	Leu	p.Thr545Leu	0.0294784	4.85179e-13	0.0724555	0.0573917	0	0.0485069	-0.634828	-1.88312
545	Thr	Lys	p.Thr545Lys	0.0349391	7.62952e-17	-0.0102306	0.0816138	4.16334e-17	-0.0186576	0.721724	-3.05186
545	Thr	Met	p.Thr545Met	0.036261	5.15177e-13	0.00344676	0.0768976	0	0.0819433	-0.618276	-2.97658
545	Thr	Phe	p.Thr545Phe	0.0267401	3.13366e-14	0.129561	0.0355567	0	-0.0675809	-0.70069	-4.84646
545	Thr	Pro	p.Thr545Pro	0.0780621	3.46945e-18	0.162804	0.023031	1.48886e-22	-0.821584	4.06448	-3.65583
545	Thr	Ser	p.Thr545Ser	0.0268664	1.30291e-10	0.642339	0.0347879	3.46945e-18	0.879209	0.967931	-1.61166
545	Thr	Trp	p.Thr545Trp	0.024003	2.39519e-16	0.438042	0.0430157	0	-0.026601	-0.57069	-4.84646
545	Thr	Tyr	p.Thr545Tyr	0.0249649	8.07768e-30	0.222232	0.0640643	0	-0.174849	-0.51	-4.84646
545	Thr	Val	p.Thr545Val	0.0288443	1.96751e-14	0.0996791	0.12497	1.11022e-16	-0.185998	-0.0187356	-1.79334
546	Lys	Ala	p.Lys546Ala	0.02344	8.40663e-58	0.0841293	0.0109307	3.694e-41	-0.0377364	-0.183333	-2.09798
546	Lys	Arg	p.Lys546Arg	0.0222028	3.17713e-07	0.0556784	0.0516829	0	-0.0145978	-0.273333	-1.09276
546	Lys	Asn	p.Lys546Asn	0.0276226	5.26402e-13	0.0808403	0.083803	0	-0.0579377	-0.317931	-1.426
546	Lys	Asp	p.Lys546Asp	0.0268356	3.57373e-06	0.198386	0.0123419	4.14717e-11	-0.10233	0.0173563	-1.79675
546	Lys	Cys	p.Lys546Cys	0.0218293	1.10368e-19	0.103267	0.0370862	0	0.0349662	0.472414	-2.15684
546	Lys	Gln	p.Lys546Gln	0.0461066	1.69136e-17	0.10216	0.0422275	0	-0.0574406	-0.351839	-1.63391
546	Lys	Glu	p.Lys546Glu	0.0211541	7.68708e-14	0.34703	0.0463381	0	-0.106561	-0.432184	-2.01733
546	Lys	Gly	p.Lys546Gly	0.0571698	4.33681e-18	0.132406	0.0875418	5.55112e-17	-0.14423	1.58241	-2.35893
546	Lys	His	p.Lys546His	0.0334459	1.3079e-50	0.0697499	0.129333	0	-0.151931	-0.349195	-1.67871
546	Lys	Ile	p.Lys546Ile	0.0297896	1.34217e-29	0.0513092	0.046736	0	-0.0019129	-1.16724	-3.68867
546	Lys	Leu	p.Lys546Leu	0.0943129	0	0.0982371	0.143812	0	-0.0457529	-1.03207	-2.89435
546	Lys	Met	p.Lys546Met	0.0472459	4.92885e-06	0.111398	0.0689135	2.77556e-17	0.123985	-0.546667	-3.68867
546	Lys	Phe	p.Lys546Phe	0.0342069	0	0.125848	0.0274664	1.73472e-18	0.138922	-0.72	-4.03104
546	Lys	Pro	p.Lys546Pro	0.0461984	1.73472e-18	0.0959593	0.0339057	0	-1.01702	4.33931	-4.54903
546	Lys	Ser	p.Lys546Ser	0.0248004	2.31609e-32	0.0915945	0.0110948	7.71825e-22	0.0342858	0.497241	-1.8537
546	Lys	Thr	p.Lys546Thr	0.0413593	1.35356e-46	0.0183982	0.0958353	0	-0.0402848	0.405862	-2.39657
546	Lys	Trp	p.Lys546Trp	0.0497867	0	0.121507	0.0279223	0	0.264177	-0.963103	-4.03104
546	Lys	Tyr	p.Lys546Tyr	0.0213103	2.39684e-07	0.109767	0.122241	0	0.220643	-0.653908	-3.42453
546	Lys	Val	p.Lys546Val	0.024962	4.49651e-07	0.08569	0.0331456	0	0.155165	-0.594828	-3.4976
547	Leu	Ala	p.Leu547Ala	0.030165	4.74225e-30	0.120397	0.0904342	1.38778e-17	-0.399938	2.92448	-5.41532
547	Leu	Arg	p.Leu547Arg	0.0458954	4.51702e-06	-1.4978	0.0794329	0	-0.809851	1.39172	-5.7263
547	Leu	Asn	p.Leu547Asn	0.0436219	4.33681e-19	-0.723896	0.141438	0	-0.366828	2.59724	-5.41532
547	Leu	Asp	p.Leu547Asp	0.0873421	6.93889e-18	-1.36298	0.0636015	0	-0.8985	2.54276	-5.41532
547	Leu	Cys	p.Leu547Cys	0.0364444	2.19123e-11	0.0550068	0.0297667	0	-0.389999	2.76655	-5.41532
547	Leu	Gln	p.Leu547Gln	0.032416	2.69363e-15	-0.145126	0.0335678	0	-0.625718	1.8023	-4.95965
547	Leu	Glu	p.Leu547Glu	0.0887672	0	-0.702317	0.0624742	6.93889e-18	-0.929652	1.81517	-5.41532
547	Leu	Gly	p.Leu547Gly	0.0802411	3.46945e-18	0.168472	0.168143	2.22045e-16	-0.555373	4.92621	-5.7263
547	Leu	His	p.Leu547His	0.0365884	1.0919e-15	-0.962543	0.131907	0	-0.494446	1.16287	-5.41532
547	Leu	Ile	p.Leu547Ile	0.0339035	1.22421e-29	-0.0224134	0.207783	2.22045e-16	-0.132092	2.16448	-2.05069
547	Leu	Lys	p.Leu547Lys	0.0287962	1.22194e-06	-0.709761	0.0422397	0	-0.623395	2.42621	-5.7263
547	Leu	Met	p.Leu547Met	0.0508395	1.3283e-05	0.104034	0.088288	1.38778e-17	-0.291448	1.47483	-1.62292
547	Leu	Phe	p.Leu547Phe	0.0255186	8.64296e-10	-0.208673	0.101835	2.77556e-17	-0.272141	0.525172	-5.41532
547	Leu	Pro	p.Leu547Pro	0.0358258	4.73967e-15	-0.147787	0.0636317	0	-0.582446	6.77345	-5.7263
547	Leu	Ser	p.Leu547Ser	0.0866575	6.93889e-18	-0.222913	0.0391286	0	-0.468378	3.62103	-5.41532
547	Leu	Thr	p.Leu547Thr	0.0672271	3.46945e-18	-0.515191	0.145568	5.55112e-17	-0.129354	2.41207	-5.41532
547	Leu	Trp	p.Leu547Trp	0.0398552	4.30551e-28	-0.193702	0.0432707	0	-0.395455	0.677126	-5.41532
547	Leu	Tyr	p.Leu547Tyr	0.0717552	0	-1.21502	0.0550776	2.08167e-17	-0.248538	0.991379	-4.99705
548	Tyr	Ala	p.Tyr548Ala	0.0661612	1.73472e-18	0.185835	0.0306112	8.82135e-08	-1.00655	3.95299	-4.40603
548	Tyr	Arg	p.Tyr548Arg	0.0247499	5.02765e-48	-0.164536	0.0274143	9.34533e-12	-1.05481	3.53322	-5.13447
548	Tyr	Asn	p.Tyr548Asn	0.0331383	3.10892e-20	-0.0174215	0.0745467	2.77556e-17	-0.937649	3.60448	-4.68783
548	Tyr	Asp	p.Tyr548Asp	0.0593205	3.46945e-18	-0.802447	0.0360376	3.38965e-15	-1.09135	5.15655	-4.68783
548	Tyr	Cys	p.Tyr548Cys	0.0249236	5.07896e-07	0.401084	0.0603398	0	-0.66196	3.75115	-3.84317
548	Tyr	Gln	p.Tyr548Gln	0.0268495	6.10431e-24	-0.0117648	0.106735	0	-1.0319	4.00632	-4.68783
548	Tyr	Glu	p.Tyr548Glu	0.0503668	6.36258e-82	-0.206862	0.126193	2.77556e-17	-1.04501	4.80023	-4.68783
548	Tyr	Gly	p.Tyr548Gly	0.0968778	0	-1.36873	0.0428098	1.73472e-18	-0.998364	6.26483	-5.13447
548	Tyr	His	p.Tyr548His	0.0271497	7.17154e-15	0.00235813	0.185646	1.66533e-16	-0.724333	2.26805	-3.30583
548	Tyr	Ile	p.Tyr548Ile	0.0177303	1.23982e-29	0.34026	0.0407682	0	-0.153977	1.72379	-2.70919
548	Tyr	Leu	p.Tyr548Leu	0.105106	0	0.2824	0.0836791	0	0.0429054	1.45644	-2.33993
548	Tyr	Lys	p.Tyr548Lys	0.0292984	4.86896e-46	-0.195948	0.0614514	0	-1.05065	5.19989	-5.13447
548	Tyr	Met	p.Tyr548Met	0.0314465	6.50521e-19	0.0573904	0.046117	6.93889e-18	-0.154009	2.35828	-2.85806
548	Tyr	Phe	p.Tyr548Phe	0.0296541	1.56087e-07	-0.0551811	0.0634259	1.38778e-17	-0.0124037	-0.334943	-1.32851
548	Tyr	Pro	p.Tyr548Pro	0.0695613	1.31319e-15	-1.71153	0.031975	2.62598e-11	-1.00684	7.63517	-5.13447
548	Tyr	Ser	p.Tyr548Ser	0.0389475	4.33681e-19	-0.0466075	0.0200424	2.99906e-08	-1.04543	4.96379	-4.40603
548	Tyr	Thr	p.Tyr548Thr	0.0694367	0	0.179383	0.0243559	1.83459e-07	-1.05573	3.9877	-4.40603
548	Tyr	Trp	p.Tyr548Trp	0.0280267	9.1047e-50	-0.0403715	0.0768796	2.77556e-17	0.172791	-0.643678	-2.60067
548	Tyr	Val	p.Tyr548Val	0.0265586	5.51786e-08	0.350896	0.0631201	0	-0.118466	2.30379	-2.83555
549	Leu	Ala	p.Leu549Ala	0.0738381	6.93889e-18	0.0599043	0.0673986	0	-0.341927	2.27759	-2.77604
549	Leu	Arg	p.Leu549Arg	0.0223261	2.08434e-51	-0.00200783	0.0918955	1.38778e-17	-0.710471	1.54793	-3.8028
549	Leu	Asn	p.Leu549Asn	0.0284962	3.09296e-40	-0.0351158	0.0446761	0	-1.0776	1.68724	-4.37305
549	Leu	Asp	p.Leu549Asp	0.0421942	2.08167e-17	-0.739833	0.0656364	0	-1.0344	2.63759	-4.37305
549	Leu	Cys	p.Leu549Cys	0.04836	8.67362e-19	0.105525	0.0681555	0	-0.332354	2.72621	-3.75431
549	Leu	Gln	p.Leu549Gln	0.0514276	0	0.0516677	0.0989066	0	-0.907261	2.63448	-3.749
549	Leu	Glu	p.Leu549Glu	0.0229002	1.20104e-53	0.0614003	0.0655578	0	-1.08726	2.64793	-4.37305
549	Leu	Gly	p.Leu549Gly	0.0489973	6.03306e-12	0.0857509	0.127394	0	-0.549942	4.43862	-5.00789
549	Leu	His	p.Leu549His	0.0378471	1.86078e-16	0.0853725	0.0362798	1.01379e-07	-1.12839	1.2031	-4.37305
549	Leu	Ile	p.Leu549Ile	0.0468362	0	-0.0358715	0.0520608	0	-0.291753	1.23552	-1.35815
549	Leu	Lys	p.Leu549Lys	0.11361	1.38778e-17	-0.135662	0.139934	1.11022e-16	-0.665439	2.01034	-3.86896
549	Leu	Met	p.Leu549Met	0.034432	2.92057e-11	-0.0193653	0.102961	0	-0.0999769	1.45506	-1.50384
549	Leu	Phe	p.Leu549Phe	0.0469544	6.22897e-29	0.0570944	0.141357	5.55112e-17	-0.375496	-0.0241379	-3.19173
549	Leu	Pro	p.Leu549Pro	0.0396946	6.50407e-21	-1.21373	0.0585408	2.08167e-17	-1.02194	10.4248	-5.00789
549	Leu	Ser	p.Leu549Ser	0.0285616	4.02947e-22	0.188899	0.0232981	3.12794e-42	-0.949874	2.93862	-3.09865
549	Leu	Thr	p.Leu549Thr	0.0284231	1.48896e-08	0.151164	0.0284644	2.27023e-12	-1.05501	3.20345	-3.00574
549	Leu	Trp	p.Leu549Trp	0.026393	1.40609e-16	-0.0195865	0.034694	0	-0.385733	-0.286897	-4.24033
549	Leu	Tyr	p.Leu549Tyr	0.0420118	4.82489e-13	-0.000613686	0.0943506	6.93889e-17	-0.430585	0.247356	-4.24033
549	Leu	Val	p.Leu549Val	0.0433579	1.03246e-14	0.00508329	0.118904	5.55112e-17	-0.542081	1.48552	-1.6015
550	Leu	Ala	p.Leu550Ala	0.0388879	4.20968e-10	0.110361	0.102521	0	-0.500661	4.18448	-1.49318
550	Leu	Arg	p.Leu550Arg	0.0411826	3.73026e-34	-1.61879	0.0468463	1.04083e-17	-1.00437	3.51195	-4.96602
550	Leu	Asn	p.Leu550Asn	0.0427294	9.1874e-10	-0.101819	0.0969532	0	-0.964166	3.14552	-4.96602
550	Leu	Asp	p.Leu550Asp	0.0538052	6.73718e-15	-1.18358	0.0592514	0	-1.04967	4.67724	-4.96602
550	Leu	Cys	p.Leu550Cys	0.0326425	8.64636e-12	0.00638596	0.077716	0	-0.0737913	3.43034	-1.64691
550	Leu	Gln	p.Leu550Gln	0.0500003	4.9465e-52	-0.181257	0.0446357	4.63737e-39	-1.15599	3.26471	-4.96602
550	Leu	Glu	p.Leu550Glu	0.0300384	1.01244e-11	-0.524428	0.0635904	2.08167e-17	-1.04493	4.23069	-4.96602
550	Leu	Gly	p.Leu550Gly	0.0549484	0	-0.347318	0.0597756	6.93889e-18	-1.05041	5.97862	-3.18435
550	Leu	His	p.Leu550His	0.028765	1.98764e-13	0.130592	0.0608115	1.38778e-17	-1.05339	2.46425	-4.96602
550	Leu	Ile	p.Leu550Ile	0.079829	6.93889e-18	0.0273758	0.0521662	0	-0.0776827	0.855172	-0.964907
550	Leu	Lys	p.Leu550Lys	0.083514	0	-0.652997	0.141553	5.55112e-17	-0.972608	5.38368	-4.96602
550	Leu	Met	p.Leu550Met	0.0395753	2.50281e-17	-0.00688396	0.164467	1.11022e-16	-0.118666	1.60759	-0.450258
550	Leu	Phe	p.Leu550Phe	0.0432283	2.77398e-09	0.07345	0.150595	5.55112e-17	0.027927	1.19161	-3.15636
550	Leu	Pro	p.Leu550Pro	0.171898	2.08167e-17	-1.51232	0.0733692	1.6396e-11	-1.09836	5.92897	-4.96602
550	Leu	Ser	p.Leu550Ser	0.0473864	0	0.0605423	0.0996275	0	-0.909056	4.95138	-1.52729
550	Leu	Thr	p.Leu550Thr	0.0255731	1.71112e-41	0.0628518	0.0265413	8.67362e-19	-0.207989	3.1931	-1.70072
550	Leu	Trp	p.Leu550Trp	0.041521	1.33451e-10	0.0871496	0.0887014	0	-0.532314	0.963333	-4.13362
550	Leu	Tyr	p.Leu550Tyr	0.0356138	8.81198e-27	0.0603698	0.0552322	0	-0.585143	1.91575	-4.13362
550	Leu	Val	p.Leu550Val	0.0362413	6.34094e-11	0.00326431	0.0593529	0	-0.140519	1.60586	-0.622862
551	Asn	Ala	p.Asn551Ala	0.0747975	0	-0.172392	0.0432309	0	-1.04074	1.21069	-2.81812
551	Asn	Arg	p.Asn551Arg	0.052786	1.16226e-16	-0.267159	0.0292802	2.15575e-13	-1.04927	1.90241	-2.10475
551	Asn	Asp	p.Asn551Asp	0.0297525	2.29803e-32	-0.0185795	0.0953031	2.77556e-17	0.193689	0.493448	-0.690576
551	Asn	Cys	p.Asn551Cys	0.0216208	8.09613e-19	0.125212	0.0722606	0	-0.304439	1.31483	-3.75284
551	Asn	Gln	p.Asn551Gln	0.0341435	9.39552e-14	0.159357	0.0602156	1.38778e-17	-0.948231	2.31126	-1.38288
551	Asn	Glu	p.Asn551Glu	0.029571	1.09498e-16	0.0610924	0.119459	5.55112e-17	-0.530302	1.97069	-1.76729
551	Asn	Gly	p.Asn551Gly	0.0306616	2.19482e-14	-0.0635054	0.0201336	1.05356e-33	-1.01244	3.61103	-4.7438
551	Asn	His	p.Asn551His	0.0362906	3.25096e-09	0.0710765	0.100752	0	-0.16988	0.39092	-1.64534
551	Asn	Ile	p.Asn551Ile	0.0562905	2.3847e-30	-1.72737	0.0287991	1.4038e-78	-0.987023	1.72207	-4.48353
551	Asn	Leu	p.Asn551Leu	0.0398888	1.65773e-06	-1.44516	0.0401622	3.46945e-18	-1.08195	0.727241	-4.48353
551	Asn	Lys	p.Asn551Lys	0.0270592	1.32196e-16	-0.140115	0.0244187	7.38425e-08	-0.988935	1.95207	-2.25542
551	Asn	Met	p.Asn551Met	0.0725075	2.77556e-17	-0.670618	0.034991	2.28604e-06	-1.01417	1.07931	-4.48353
551	Asn	Phe	p.Asn551Phe	0.0368034	4.38235e-15	-0.982818	0.0284057	0	-1.01636	2.9346	-3.25803
551	Asn	Pro	p.Asn551Pro	0.0556066	7.21558e-15	-0.0133606	0.0476832	8.84709e-17	-1.0226	9.93207	-4.7438
551	Asn	Ser	p.Asn551Ser	0.029326	1.17166e-09	0.0906274	0.0724887	0	-0.0200184	1.88034	-2.82542
551	Asn	Thr	p.Asn551Thr	0.0780899	0	-1.30445	0.0720769	1.38778e-17	-1.0063	2.68632	-3.75284
551	Asn	Trp	p.Asn551Trp	0.0949088	0	-1.28027	0.0338004	1.30628e-05	-1.07227	2.35529	-4.13946
551	Asn	Tyr	p.Asn551Tyr	0.0445778	1.44023e-60	-0.296765	0.0363997	3.47952e-12	-0.894557	3.24667	-3.48858
551	Asn	Val	p.Asn551Val	0.0708758	0	-1.73947	0.0229742	5.40953e-13	-1.03976	1.09207	-4.48353
552	Thr	Ala	p.Thr552Ala	0.0419779	0	-0.171189	0.0581955	0	-0.990449	0.773103	-1.49258
552	Thr	Arg	p.Thr552Arg	0.0963942	1.72969e-91	-1.84465	0.054846	3.29298e-11	-1.05598	5.60069	-4.55921
552	Thr	Asn	p.Thr552Asn	0.0330514	1.09674e-15	0.0989828	0.0735227	0	-0.854879	1.23575	-2.43196
552	Thr	Asp	p.Thr552Asp	0.0519128	2.71081e-33	-1.65174	0.0259187	6.69287e-06	-1.01434	3.04276	-2.94625
552	Thr	Cys	p.Thr552Cys	0.0284464	1.7322e-23	-0.12331	0.0273744	4.00975e-06	-1.09115	1.45368	-1.1809
552	Thr	Gln	p.Thr552Gln	0.0426049	7.32628e-23	-0.501562	0.0465372	2.77556e-17	-0.909693	3.18931	-2.54613
552	Thr	Glu	p.Thr552Glu	0.0516705	1.52628e-09	-1.45768	0.0493886	6.93889e-18	-1.00052	3.36494	-2.94625
552	Thr	Gly	p.Thr552Gly	0.097018	0	-0.299064	0.0384657	1.72859e-12	-1.04322	3.24701	-4.55921
552	Thr	His	p.Thr552His	0.0368816	2.96991e-23	-0.283265	0.0314019	7.82443e-78	-1.08504	2.59793	-2.04478
552	Thr	Ile	p.Thr552Ile	0.0492067	8.67362e-19	0.137404	0.0235524	1.00231e-21	-1.03974	-1.0508	-1.26997
552	Thr	Leu	p.Thr552Leu	0.0292597	4.31291e-35	-0.0844106	0.0312591	1.44924e-11	-0.976349	-0.102184	-1.33391
552	Thr	Lys	p.Thr552Lys	0.0927808	3.46945e-18	-1.59015	0.0268682	1.15223e-20	-0.995101	5.15747	-4.55921
552	Thr	Met	p.Thr552Met	0.0831293	3.46945e-18	0.549787	0.0751435	0	-1.10359	1.59172	-1.54995
552	Thr	Phe	p.Thr552Phe	0.0256351	3.7253e-17	-0.341734	0.0668182	2.08167e-17	-0.974346	2.5969	-1.84484
552	Thr	Pro	p.Thr552Pro	0.114838	1.38778e-17	-1.56027	0.0369444	0	-1.00627	6.7146	-3.75734
552	Thr	Ser	p.Thr552Ser	0.0280088	5.87049e-14	0.0470871	0.0486042	6.93889e-18	-0.100774	1.48713	-1.35643
552	Thr	Trp	p.Thr552Trp	0.0486416	4.38587e-25	-1.35513	0.0513958	1.04083e-17	-1.08308	12.2182	-2.63563
552	Thr	Tyr	p.Thr552Tyr	0.0278318	1.94899e-49	-0.182443	0.067467	0	-0.986769	4.96	-1.6175
552	Thr	Val	p.Thr552Val	0.0421785	0	0.0565679	0.0696377	1.38778e-17	-1.05159	-0.668736	-1.35587
553	Thr	Ala	p.Thr553Ala	0.0455603	1.09496e-23	0.0594635	0.138125	0	-0.406519	-0.321494	-0.956492
553	Thr	Arg	p.Thr553Arg	0.0292459	2.60399e-08	0.103063	0.0686759	1.38778e-17	-0.534627	0.456782	-1.47855
553	Thr	Asn	p.Thr553Asn	0.0547703	0	0.076094	0.129725	0	-0.419113	1.20609	-1.35981
553	Thr	Asp	p.Thr553Asp	0.0401356	1.30104e-18	0.153578	0.104456	2.77556e-17	-1.04695	1.8208	-1.76872
553	Thr	Cys	p.Thr553Cys	0.0541759	1.3406e-19	0.16554	0.121461	2.77556e-17	-0.586038	0.608391	-1.13878
553	Thr	Gln	p.Thr553Gln	0.0401766	7.59407e-13	0.0456157	0.101517	0	-0.1481	-0.514828	-1.23848
553	Thr	Glu	p.Thr553Glu	0.0325347	6.13389e-28	-0.0130519	0.0769996	1.38778e-17	-0.103316	-0.102069	-1.43714
553	Thr	Gly	p.Thr553Gly	0.0588788	6.54536e-75	0.0409568	0.120814	0	-0.209302	1.28931	-1.8304
553	Thr	His	p.Thr553His	0.025367	2.05645e-78	0.0436296	0.0473334	0	-0.373257	-0.113908	-1.21617
553	Thr	Ile	p.Thr553Ile	0.0601755	7.59809e-16	0.0633215	0.06524	0	-0.825959	0.856322	-1.62032
553	Thr	Leu	p.Thr553Leu	0.0596927	8.05429e-08	0.322184	0.096791	0	-1.0238	-0.471609	-1.75776
553	Thr	Lys	p.Thr553Lys	0.0267655	1.54341e-21	0.125737	0.0548448	1.38778e-17	-0.855447	0.574023	-1.62677
553	Thr	Met	p.Thr553Met	0.0335319	3.35476e-06	-0.00191622	0.0626344	0	-0.466432	-0.281034	-2.4114
553	Thr	Phe	p.Thr553Phe	0.0420623	3.42608e-17	0.042898	0.0239585	1.79106e-24	-0.897396	0.263103	-2.35745
553	Thr	Pro	p.Thr553Pro	0.0365674	7.70374e-12	0.136605	0.0225248	6.52304e-09	-0.909186	5.77563	-2.04547
553	Thr	Trp	p.Thr553Trp	0.038455	9.29522e-72	0.0631566	0.099901	2.77556e-17	-0.680689	-1.2146	-3.20401
553	Thr	Tyr	p.Thr553Tyr	0.0740203	1.73472e-18	0.219207	0.111972	5.55112e-17	-0.791279	0.0967816	-2.34204
553	Thr	Val	p.Thr553Val	0.0304799	3.05101e-59	0.090983	0.10802	0	-0.901563	0.41	-1.46352
554	Lys	Ala	p.Lys554Ala	0.0582624	1.89274e-05	0.160781	0.22342	1.11022e-16	-0.299022	0.0209195	-1.10428
554	Lys	Arg	p.Lys554Arg	0.0267288	1.423e-08	0.0602469	0.0871884	4.16334e-17	0.052328	0.0848276	-0.445438
554	Lys	Asn	p.Lys554Asn	0.0494715	6.26024e-65	0.00994886	0.0454852	3.46945e-18	-0.141602	0.24908	-0.620014
554	Lys	Asp	p.Lys554Asp	0.0382353	5.53941e-15	0.159547	0.0142617	3.94989e-31	-0.342747	1.47356	-1.0963
554	Lys	Cys	p.Lys554Cys	0.0267546	1.63702e-12	0.0879698	0.0397678	0	-0.0924081	1.3569	-1.39428
554	Lys	Gln	p.Lys554Gln	0.0357561	9.532e-07	0.0721585	0.0872581	0	-0.0508477	1.00494	-0.247863
554	Lys	Glu	p.Lys554Glu	0.021331	1.9069e-08	0.103218	0.0285934	0	-0.0872538	1.21276	-0.975107
554	Lys	Gly	p.Lys554Gly	0.0306235	2.00892e-07	0.0566093	0.153405	5.55112e-17	-0.021116	1.78172	-2.5076
554	Lys	His	p.Lys554His	0.0349123	1.67892e-31	0.0389385	0.127677	2.77556e-17	-0.161559	0.0367816	-0.963394
554	Lys	Ile	p.Lys554Ile	0.0457268	0	0.0210349	0.0295427	0	-0.0860814	-0.163563	-1.12052
554	Lys	Leu	p.Lys554Leu	0.0355631	1.29619e-13	0.0838266	0.0569692	0	-0.0528796	0.163563	-1.16562
554	Lys	Met	p.Lys554Met	0.0379616	2.21545e-14	0.0415101	0.106954	0	-0.0621521	0.214023	-1.39992
554	Lys	Phe	p.Lys554Phe	0.0442744	8.705e-77	0.241083	0.0816597	2.77556e-17	-0.158104	0.473103	-2.68816
554	Lys	Pro	p.Lys554Pro	0.0396403	1.24772e-61	0.0682219	0.0841871	2.77556e-17	-1.04291	4.1669	-1.46338
554	Lys	Ser	p.Lys554Ser	0.0277123	6.77145e-99	0.0571242	0.0535309	6.93889e-18	-0.104765	0.777356	-1.18371
554	Lys	Thr	p.Lys554Thr	0.102718	1.04083e-17	-0.0497744	0.127058	2.77556e-17	-0.143221	0.835632	-0.7824
554	Lys	Trp	p.Lys554Trp	0.0265222	1.45729e-17	0.28461	0.11556	0	-0.86935	-0.0932184	-2.68816
554	Lys	Tyr	p.Lys554Tyr	0.0641582	0	0.0839886	0.0936673	2.77556e-17	-0.343707	0.428391	-2.32909
554	Lys	Val	p.Lys554Val	0.0329353	1.10004e-47	0.0396863	0.0851617	0	-0.0434069	-0.241839	-1.20391
555	Leu	Ala	p.Leu555Ala	0.0398474	1.49449e-41	0.0599653	0.110223	2.77556e-17	-0.979792	3.26356	-2.52038
555	Leu	Arg	p.Leu555Arg	0.0693451	2.94906e-06	-1.61494	0.0339281	1.9584e-51	-1.08419	6.25644	-4.92861
555	Leu	Asn	p.Leu555Asn	0.0616414	2.60209e-18	-0.761416	0.122325	0	-0.898404	3.27644	-4.92861
555	Leu	Asp	p.Leu555Asp	0.0513146	7.61992e-08	-1.71024	0.0428148	5.20417e-18	-1.06123	4.77667	-4.92861
555	Leu	Cys	p.Leu555Cys	0.0341011	1.01116e-75	0.0258073	0.0703559	1.38778e-17	-0.824805	3.20989	-2.65927
555	Leu	Gln	p.Leu555Gln	0.0413423	1.24528e-06	-0.762854	0.0652209	6.93889e-18	-1.06069	3.30805	-4.92861
555	Leu	Glu	p.Leu555Glu	0.0526324	4.48239e-38	-1.47766	0.0695752	1.38778e-17	-1.07437	3.81011	-4.92861
555	Leu	Gly	p.Leu555Gly	0.0664714	2.03815e-32	-1.40057	0.0546941	1.73913e-13	-1.00666	5.24644	-4.35964
555	Leu	His	p.Leu555His	0.047796	8.0231e-17	0.0437843	0.0299731	5.60386e-17	-1.02411	2.92977	-4.92861
555	Leu	Ile	p.Leu555Ile	0.0342472	3.06564e-20	-0.0504568	0.107097	5.55112e-17	-0.219799	1.2531	-1.19828
555	Leu	Lys	p.Leu555Lys	0.132424	2.44596e-15	-1.44642	0.0593891	9.78874e-92	-1.05184	7.27379	-4.92861
555	Leu	Met	p.Leu555Met	0.0427845	3.94226e-10	0.104793	0.184199	5.55112e-17	-0.349475	1.61103	-1.33575
555	Leu	Phe	p.Leu555Phe	0.114159	6.93889e-18	0.193094	0.0297799	1.11784e-10	-0.437131	2.82839	-2.9152
555	Leu	Pro	p.Leu555Pro	0.0768558	7.48794e-07	-1.78494	0.0368662	1.38417e-07	-1.0527	12.1159	-4.92861
555	Leu	Ser	p.Leu555Ser	0.0336898	1.11688e-36	-0.626216	0.0451811	0	-0.985857	4.59701	-3.37191
555	Leu	Thr	p.Leu555Thr	0.0505423	5.57005e-27	-0.0966668	0.0691451	5.78634e-14	-1.08983	3.7323	-2.46257
555	Leu	Trp	p.Leu555Trp	0.0373227	1.22233e-08	0.197725	0.0423576	0	-0.410314	3.79287	-3.80065
555	Leu	Tyr	p.Leu555Tyr	0.0318329	2.02287e-19	0.0955821	0.0882404	0	-0.970122	4.12759	-3.80065
555	Leu	Val	p.Leu555Val	0.0337018	7.7297e-38	0.0169366	0.080614	1.38778e-17	-0.294801	2.17862	-1.48016
557	Glu	Ala	p.Glu557Ala	0.0384417	1.52175e-97	0.0795196	0.0256061	5.53377e-16	-0.16092	0.408506	-2.12841
557	Glu	Arg	p.Glu557Arg	0.0639534	0	0.0298905	0.022363	4.79343e-14	-0.346619	1.2154	-0.979066
557	Glu	Asn	p.Glu557Asn	0.035435	4.99023e-11	0.0123045	0.0556543	2.08167e-17	-0.306381	1.2623	-1.71135
557	Glu	Asp	p.Glu557Asp	0.0250623	1.77489e-12	0.00408365	0.165787	1.11022e-16	-0.437898	2.01437	-1.68626
557	Glu	Cys	p.Glu557Cys	0.030223	1.92811e-11	-0.0398346	0.0728911	1.38778e-17	-0.246231	1.25333	-2.0715
557	Glu	Gln	p.Glu557Gln	0.0449934	1.5132e-21	-0.0479311	0.0712286	0	0.0260435	0.472414	-0.26774
557	Glu	Gly	p.Glu557Gly	0.0559943	0	0.0233638	0.106886	0	-0.660109	2.08402	-3.65963
557	Glu	His	p.Glu557His	0.0273355	7.18925e-12	-0.0862139	0.09697	5.55112e-17	-0.0453553	0.472644	-1.7932
557	Glu	Ile	p.Glu557Ile	0.0479057	8.67362e-19	0.0422086	0.058387	0	-0.709791	0.559425	-3.5271
557	Glu	Leu	p.Glu557Leu	0.0294799	3.50313e-32	-0.00978113	0.222538	1.11022e-16	-0.420035	-0.378851	-2.82779
557	Glu	Lys	p.Glu557Lys	0.0459722	9.11478e-12	0.0165755	0.089654	0	-0.286044	1.12057	-1.02009
557	Glu	Met	p.Glu557Met	0.0292122	2.38943e-15	-0.00853131	0.0317462	0	-0.220703	0.277356	-2.86414
557	Glu	Phe	p.Glu557Phe	0.02693	1.74484e-36	-0.0918866	0.0478609	3.46945e-18	-0.26473	-1.43425	-2.27884
557	Glu	Pro	p.Glu557Pro	0.0634971	1.42759e-09	-1.69082	0.0661703	0	-0.978387	10.8083	-4.56415
557	Glu	Ser	p.Glu557Ser	0.0236744	1.6578e-15	0.0312014	0.0117918	8.3587e-55	-0.194067	1.72069	-2.16447
557	Glu	Thr	p.Glu557Thr	0.0226104	3.33244e-10	0.0292292	0.0481743	0	-0.281708	0.578046	-2.08125
557	Glu	Trp	p.Glu557Trp	0.0388575	6.61814e-07	0.0901901	0.101389	2.77556e-17	-0.392284	-1.02782	-3.04372
557	Glu	Tyr	p.Glu557Tyr	0.0230124	2.08218e-12	-0.0671158	0.0504844	0	-0.043905	-0.79	-2.27542
557	Glu	Val	p.Glu557Val	0.0363614	0	0.0176064	0.102814	2.77556e-17	-0.457237	0.187816	-2.81273
558	Glu	Ala	p.Glu558Ala	0.0330656	5.10211e-06	0.067726	0.015218	9.06353e-09	0.0277249	0.645632	-2.96598
558	Glu	Arg	p.Glu558Arg	0.036621	5.28721e-09	-0.0449563	0.101232	0	-0.351038	1.12103	-4.16859
558	Glu	Asn	p.Glu558Asn	0.035193	1.61014e-13	0.0703236	0.166709	0	-0.391429	1.02586	-1.9333
558	Glu	Asp	p.Glu558Asp	0.022325	8.5357e-27	0.17571	0.0250526	0	-0.826793	2.06655	-1.72877
558	Glu	Cys	p.Glu558Cys	0.0262347	1.39624e-60	0.0109864	0.0724275	0	0.041031	1.45839	-3.36646
558	Glu	Gln	p.Glu558Gln	0.0412394	2.73376e-13	-0.122239	0.0198634	1.00036e-19	-0.101838	0.954023	-1.40356
558	Glu	Gly	p.Glu558Gly	0.0272037	3.59852e-76	0.0708741	0.0303727	6.93889e-18	-0.89428	2.34069	-5.29598
558	Glu	His	p.Glu558His	0.0334762	4.30809e-09	0.037904	0.0225598	0	0.0177016	0.261264	-1.84379
558	Glu	Ile	p.Glu558Ile	0.0280455	1.75052e-08	0.00978906	0.0350463	3.46945e-18	-0.24808	-0.579425	-4.13704
558	Glu	Leu	p.Glu558Leu	0.0358476	1.48174e-07	-0.0149301	0.0998909	2.77556e-17	-0.510221	0.553563	-3.52371
558	Glu	Lys	p.Glu558Lys	0.0415843	1.15661e-14	0.408183	0.105826	0	-0.630804	1.14138	-3.69529
558	Glu	Met	p.Glu558Met	0.0293831	5.89756e-52	0.00650771	0.108874	0	-0.239568	-0.0778161	-3.62404
558	Glu	Phe	p.Glu558Phe	0.0321345	5.67132e-29	0.0860271	0.0892429	0	-0.416888	-0.494138	-5.00624
558	Glu	Pro	p.Glu558Pro	0.109295	0	-1.58026	0.0364913	7.77894e-50	-1.07858	7.73437	-5.29598
558	Glu	Ser	p.Glu558Ser	0.031901	1.23612e-14	0.0406307	0.0815955	2.77556e-17	-0.07161	1.87414	-3.12312
558	Glu	Thr	p.Glu558Thr	0.0320193	2.03206e-53	-0.000716148	0.0981776	0	-0.127007	0.478046	-3.91832
558	Glu	Trp	p.Glu558Trp	0.0277371	6.34022e-27	0.13075	0.0599012	6.93889e-18	-0.741285	-1.32322	-5.00624
558	Glu	Tyr	p.Glu558Tyr	0.0311354	4.15311e-09	0.0757584	0.0872164	0	-0.244664	-0.686667	-5.00624
558	Glu	Val	p.Glu558Val	0.0440473	1.03057e-06	0.0203744	0.080067	0	-0.225821	-0.518276	-3.38361
561	Tyr	Ala	p.Tyr561Ala	0.0523203	1.11681e-14	0.122247	0.113863	0	-0.891707	2.89885	-3.71551
561	Tyr	Arg	p.Tyr561Arg	0.0548978	3.46945e-18	-0.0708146	0.0749414	1.38778e-17	0.0909586	2.0231	-4.15993
561	Tyr	Asn	p.Tyr561Asn	0.0267408	1.91516e-06	0.226338	0.0992045	0	-0.685906	3.50885	-4.46898
561	Tyr	Asp	p.Tyr561Asp	0.046136	3.40686e-06	-0.407735	0.0532285	0	-1.08826	4.59747	-4.46898
561	Tyr	Cys	p.Tyr561Cys	0.0590212	0	0.125698	0.0282899	6.03752e-08	-0.817242	3.77598	-4.57567
561	Tyr	Gln	p.Tyr561Gln	0.040564	3.11118e-06	0.181533	0.118712	5.55112e-17	-0.790232	3.64805	-4.46898
561	Tyr	Glu	p.Tyr561Glu	0.0271647	9.31324e-53	0.121044	0.02322	1.06065e-05	-0.944084	3.48	-3.80348
561	Tyr	Gly	p.Tyr561Gly	0.0286266	3.9477e-06	0.10162	0.0932398	0	-0.919537	4.58736	-5.40171
561	Tyr	His	p.Tyr561His	0.025689	1.79377e-10	0.15467	0.113109	0	-0.448935	2.07057	-3.64499
561	Tyr	Ile	p.Tyr561Ile	0.0511324	1.96743e-16	-0.222392	0.087209	0	-0.961041	2.17816	-4.93534
561	Tyr	Leu	p.Tyr561Leu	0.0374966	4.33681e-19	0.127236	0.0665075	3.46945e-17	-0.937087	1.17276	-4.93534
561	Tyr	Lys	p.Tyr561Lys	0.0203278	8.92171e-25	-0.0311388	0.0429481	0	-0.115927	3.33793	-4.38653
561	Tyr	Met	p.Tyr561Met	0.036806	5.14677e-08	0.0676022	0.0313089	8.95549e-13	-1.02081	2.35954	-4.93534
561	Tyr	Phe	p.Tyr561Phe	0.0465457	8.67362e-19	0.01252	0.0526772	0	-0.0644385	-0.401724	-1.52188
561	Tyr	Pro	p.Tyr561Pro	0.0501086	4.56346e-08	-1.64089	0.0409607	6.93889e-18	-1.06593	12.6938	-5.40171
561	Tyr	Ser	p.Tyr561Ser	0.0340089	3.14889e-08	0.136573	0.0249897	3.4443e-68	-0.964036	3.8054	-3.92253
561	Tyr	Thr	p.Tyr561Thr	0.0366315	0	0.131917	0.0670238	0	-0.983389	2.8623	-4.57567
561	Tyr	Trp	p.Tyr561Trp	0.0254239	4.55698e-41	0.121002	0.123745	2.77556e-17	-0.496745	-0.28	-2.7155
561	Tyr	Val	p.Tyr561Val	0.0319959	1.59153e-14	-0.211881	0.0641156	1.38778e-17	-0.969442	2.35908	-4.93534
562	Gln	Ala	p.Gln562Ala	0.0487614	0	0.160836	0.0553187	6.93889e-18	-1.10127	2.56172	-4.76179
562	Gln	Arg	p.Gln562Arg	0.0409327	3.33283e-13	0.0559089	0.0446105	3.46945e-18	-0.955697	2.66391	-4.05076
562	Gln	Asn	p.Gln562Asn	0.0204457	2.5904e-10	0.186006	0.0401243	6.93889e-18	-1.04721	2.97736	-2.14886
562	Gln	Asp	p.Gln562Asp	0.0278465	3.02581e-08	0.177395	0.0464106	0	-1.05295	3.57241	-2.61602
562	Gln	Cys	p.Gln562Cys	0.0479438	8.67362e-19	0.0121239	0.0704291	0	-1.01963	2.86448	-4.76179
562	Gln	Glu	p.Gln562Glu	0.0424105	1.10923e-11	0.151179	0.106767	0	-0.855165	3.33609	-1.37496
562	Gln	Gly	p.Gln562Gly	0.0227697	9.4268e-09	0.194253	0.0793636	0	-1.10637	4.46126	-5.21107
562	Gln	His	p.Gln562His	0.0236144	9.28319e-44	0.27676	0.0207569	3.9337e-12	-1.02265	1.75034	-2.1357
562	Gln	Leu	p.Gln562Leu	0.0922281	0	0.237466	0.06497	0	-0.992745	1.65885	-4.02351
562	Gln	Lys	p.Gln562Lys	0.0222325	1.34618e-13	0.0319096	0.0490272	0	-1.0069	5.4223	-4.64415
562	Gln	Met	p.Gln562Met	0.0342698	1.22426e-10	0.39008	0.0591809	6.93889e-18	-0.970915	2.31782	-4.55289
562	Gln	Phe	p.Gln562Phe	0.0273286	1.54596e-07	-0.157906	0.0379674	3.46945e-17	-1.13023	1.24046	-4.15132
562	Gln	Pro	p.Gln562Pro	0.0510293	1.07108e-16	-1.57084	0.0472785	0	-1.02057	11.8232	-5.21107
562	Gln	Ser	p.Gln562Ser	0.0233494	2.82423e-37	0.158585	0.0565055	0	-0.991154	3.97448	-4.76179
562	Gln	Thr	p.Gln562Thr	0.0298301	3.12678e-27	0.0588483	0.0274104	3.32535e-18	-1.07996	3.56678	-4.76179
562	Gln	Trp	p.Gln562Trp	0.0420149	0	0.692162	0.055595	0	-1.02845	0.0593103	-4.55289
562	Gln	Tyr	p.Gln562Tyr	0.0394339	1.16072e-07	0.0582884	0.0629011	0	-1.09793	2.16023	-4.55289
562	Gln	Val	p.Gln562Val	0.048483	0	-0.285941	0.0585965	0	-1.00383	1.92299	-4.55289
563	Ile	Ala	p.Ile563Ala	0.0680966	0	0.227439	0.0480924	0	-0.520922	2.93241	-2.72012
563	Ile	Arg	p.Ile563Arg	0.0282463	2.01287e-07	-0.00725315	0.0477964	0	0.0448215	4.91782	-2.6069
563	Ile	Asn	p.Ile563Asn	0.0299847	3.30359e-56	0.199516	0.0909073	0	-0.856859	3.26517	-2.98247
563	Ile	Asp	p.Ile563Asp	0.0537522	1.73472e-18	-0.0947678	0.0199632	2.90043e-82	-1.02049	5.05356	-2.44922
563	Ile	Cys	p.Ile563Cys	0.0379073	7.63335e-63	0.238471	0.0938444	0	-0.336551	3.25586	-3.06171
563	Ile	Gln	p.Ile563Gln	0.0398851	2.90566e-17	0.288296	0.042161	0	-0.885135	3.05092	-1.99928
563	Ile	Glu	p.Ile563Glu	0.0243998	2.78518e-13	0.341498	0.100621	2.77556e-17	-0.951618	4.30264	-2.74025
563	Ile	Gly	p.Ile563Gly	0.0502813	3.0712e-09	0.166303	0.0471536	1.9776e-19	-1.03267	5.08494	-4.96669
563	Ile	Lys	p.Ile563Lys	0.0397779	1.32813e-13	-0.0056963	0.104704	0	-0.220683	7.66391	-2.69291
563	Ile	Met	p.Ile563Met	0.0285098	2.37777e-57	0.0204121	0.139952	0	-0.502348	4.10195	-1.39737
563	Ile	Phe	p.Ile563Phe	0.0581444	1.73472e-18	0.321097	0.105026	2.77556e-17	-0.914136	8.22782	-2.72055
563	Ile	Pro	p.Ile563Pro	0.0438524	4.18481e-09	-1.62854	0.0390654	0	-0.95468	10.2421	-4.96669
563	Ile	Ser	p.Ile563Ser	0.0292607	2.59954e-07	0.233961	0.102318	2.77556e-17	-0.716288	4.47506	-2.52988
563	Ile	Thr	p.Ile563Thr	0.0528572	1.32012e-15	0.112432	0.089228	0	-0.215012	2.76115	-2.17918
563	Ile	Trp	p.Ile563Trp	0.0274323	8.58253e-13	0.0972602	0.0236164	2.77304e-10	-0.995816	10.2848	-3.93071
563	Ile	Tyr	p.Ile563Tyr	0.0269269	8.28555e-91	0.331913	0.0587546	0	-0.989065	9.25586	-2.91425
563	Ile	Val	p.Ile563Val	0.0239963	2.15882e-57	-0.0144027	0.0630445	0	-0.0169078	1.35299	-1.68157
565	Ile	Ala	p.Ile565Ala	0.0254631	7.5964e-32	0.030735	0.154054	0	-0.571736	3.31379	-4.09536
565	Ile	Arg	p.Ile565Arg	0.0274125	4.1068e-50	0.327703	0.0240011	1.92007e-29	-1.01408	5.34931	-4.48142
565	Ile	Asn	p.Ile565Asn	0.0383532	4.33681e-19	0.169305	0.0388985	0	-1.02291	3.07	-4.48142
565	Ile	Asp	p.Ile565Asp	0.0414856	1.55078e-12	0.476529	0.0647649	0	-1.01945	4.01897	-4.48142
565	Ile	Cys	p.Ile565Cys	0.0848909	0	-0.0113411	0.0714102	1.38778e-17	-0.149852	3.46759	-4.09536
565	Ile	Gln	p.Ile565Gln	0.0393064	1.51154e-09	0.22152	0.0323274	1.81014e-12	-0.920412	2.57966	-4.48142
565	Ile	Glu	p.Ile565Glu	0.0232631	5.0851e-10	0.422926	0.130104	0	-0.96186	3.40897	-4.48142
565	Ile	Gly	p.Ile565Gly	0.101575	1.83013e-14	0.25714	0.0649288	2.01635e-19	-1.05968	5.4592	-4.48142
565	Ile	His	p.Ile565His	0.0343179	5.12611e-16	0.478448	0.0234068	1.7002e-13	-1.00218	3.36943	-4.48142
565	Ile	Leu	p.Ile565Leu	0.0362015	2.12174e-38	-0.00463995	0.0698646	0	-0.017334	0.576207	-0.847036
565	Ile	Lys	p.Ile565Lys	0.0283154	1.30104e-18	0.503092	0.0610978	0	-1.06403	6.44402	-4.48142
565	Ile	Met	p.Ile565Met	0.0413619	0	0.00718185	0.0833617	2.77556e-17	-0.114908	1.88276	-1.06959
565	Ile	Phe	p.Ile565Phe	0.0495716	2.64636e-08	-0.0575992	0.0504509	1.13501e-11	-0.95882	3.17517	-2.96128
565	Ile	Pro	p.Ile565Pro	0.0376725	6.15914e-40	-1.3039	0.0234656	1.17925e-05	-1.04294	8.52402	-4.48142
565	Ile	Ser	p.Ile565Ser	0.0373594	1.94503e-72	0.137087	0.0949814	0	-0.794469	4.46253	-4.09536
565	Ile	Thr	p.Ile565Thr	0.0233314	9.55679e-31	0.100767	0.126732	0	-0.505848	2.95632	-2.394
565	Ile	Trp	p.Ile565Trp	0.0308589	1.31575e-11	0.325872	0.0322005	1.04083e-17	-1.01255	5.79851	-3.6388
565	Ile	Tyr	p.Ile565Tyr	0.0609801	8.67362e-19	0.450049	0.0963681	0	-1.12857	4.7969	-3.6388
565	Ile	Val	p.Ile565Val	0.0414444	0	0.0202344	0.0334217	0	-0.0407026	0.758851	-0.570236
566	Tyr	Ala	p.Tyr566Ala	0.039264	5.01445e-26	-0.0861847	0.0421387	0	0.181313	2.85264	-1.69248
566	Tyr	Asn	p.Tyr566Asn	0.031229	6.37397e-15	-0.126009	0.045905	0	-0.11209	2.27287	-1.61668
566	Tyr	Asp	p.Tyr566Asp	0.0365573	9.88576e-16	-0.0574146	0.12286	2.77556e-17	-0.125786	3.07586	-2.21867
566	Tyr	Cys	p.Tyr566Cys	0.0409591	1.73472e-18	-0.0416053	0.0644668	2.08167e-17	0.000611632	3.04345	-0.44362
566	Tyr	Gln	p.Tyr566Gln	0.0258975	2.5994e-08	-0.116779	0.0309071	0	0.000509086	2.11989	-1.81988
566	Tyr	Glu	p.Tyr566Glu	0.039915	8.18779e-07	-0.0161444	0.139066	5.55112e-17	-0.0885047	2.58621	-1.64133
566	Tyr	His	p.Tyr566His	0.0361593	1.69521e-22	-0.0724647	0.118157	0	0.042783	1.50356	-1.94516
566	Tyr	Ile	p.Tyr566Ile	0.0348511	3.9812e-08	-0.145827	0.0439456	0	-0.105852	1.03552	-2.23385
566	Tyr	Leu	p.Tyr566Leu	0.0264263	6.39639e-43	-0.228988	0.106223	0	-0.0833153	0.643103	-1.92723
566	Tyr	Lys	p.Tyr566Lys	0.0633471	0	-0.200429	0.136552	0	-0.0285896	2.01586	-1.11275
566	Tyr	Met	p.Tyr566Met	0.14405	0	-0.196856	0.106603	0	0.0558642	0.887586	-2.07094
566	Tyr	Phe	p.Tyr566Phe	0.0363669	4.33681e-19	-0.0591841	0.0507194	0	0.030384	-0.154023	-0.615105
566	Tyr	Pro	p.Tyr566Pro	0.0703308	1.64807e-09	-0.277845	0.0469416	2.95951e-06	-1.1283	10.2169	-4.36246
566	Tyr	Ser	p.Tyr566Ser	0.0402471	3.35269e-42	-0.103812	0.0305694	0	-0.185437	3.06793	-1.6846
566	Tyr	Thr	p.Tyr566Thr	0.0736471	1.73472e-18	-0.07303	0.0879968	0	0.0424251	2.8054	-1.65674
566	Tyr	Trp	p.Tyr566Trp	0.0227846	9.54835e-22	0.00428312	0.0296632	3.46945e-18	0.0540561	0.684138	-2.42476
566	Tyr	Val	p.Tyr566Val	0.0421454	3.90313e-17	-0.0826524	0.0406796	3.46945e-18	0.0335916	1.70483	-2.16063
568	Phe	Ala	p.Phe568Ala	0.0425116	8.67362e-19	-0.186623	0.0501529	0	-0.869443	5.16862	-5.23981
568	Phe	Asn	p.Phe568Asn	0.0823776	0	-0.213019	0.099228	1.38778e-17	-0.755584	5.0508	-5.54168
568	Phe	Asp	p.Phe568Asp	0.0314431	2.26734e-10	-0.0399861	0.0530131	1.04083e-17	-0.972688	6.83023	-5.54168
568	Phe	Cys	p.Phe568Cys	0.032022	4.56738e-10	-0.35433	0.0865379	0	-0.231678	5.70057	-5.23981
568	Phe	Gln	p.Phe568Gln	0.0369149	2.40132e-09	-0.107541	0.0900448	0	-0.889984	5.29149	-5.54168
568	Phe	Glu	p.Phe568Glu	0.0343884	7.70267e-24	-0.0450995	0.029107	2.48688e-57	-1.0664	6.26598	-5.54168
568	Phe	Gly	p.Phe568Gly	0.0326913	8.13897e-09	0.0202501	0.0269837	2.35968e-22	-0.987403	7.71046	-5.54168
568	Phe	His	p.Phe568His	0.0609667	2.87508e-21	0.142173	0.057092	1.66145e-13	-0.829285	2.94908	-5.54168
568	Phe	Ile	p.Phe568Ile	0.0287381	5.58723e-28	-0.324559	0.0701949	0	-0.235473	4.6731	-3.54844
568	Phe	Leu	p.Phe568Leu	0.042706	2.17292e-52	-0.419086	0.066218	0	-0.445085	2.5046	-3.29321
568	Phe	Lys	p.Phe568Lys	0.0764247	4.60248e-26	-0.325085	0.0648953	1.4582e-05	-1.05667	7.8123	-5.54168
568	Phe	Met	p.Phe568Met	0.0403293	9.27269e-13	-0.506652	0.0591265	0	-0.33725	3.57701	-4.0905
568	Phe	Pro	p.Phe568Pro	0.048141	1.00106e-53	0.0720696	0.0534866	3.67022e-13	-1.04997	11.2728	-5.54168
568	Phe	Ser	p.Phe568Ser	0.026498	2.47303e-16	-0.138569	0.0694917	0	-0.826399	6.29667	-5.23981
568	Phe	Thr	p.Phe568Thr	0.104921	0	-0.279594	0.0880492	0	-0.90743	5.59805	-5.23981
568	Phe	Trp	p.Phe568Trp	0.0326981	1.54924e-78	-0.176387	0.0808685	2.77556e-17	-0.501449	0.188391	-1.97774
568	Phe	Tyr	p.Phe568Tyr	0.0505745	1.80321e-06	-0.0749603	0.082963	2.77556e-17	-0.848026	1.38885	-2.12962
568	Phe	Val	p.Phe568Val	0.0656605	3.63875e-13	-0.368247	0.0810267	0	-0.390127	4.57943	-3.60959
569	Ala	Arg	p.Ala569Arg	0.115926	1.04083e-17	-0.118612	0.0502668	1.98292e-61	-0.60888	1.07034	-4.2228
569	Ala	Asn	p.Ala569Asn	0.0497941	1.31849e-37	-0.116883	0.0594895	0	-0.539128	0.504483	-2.17074
569	Ala	Asp	p.Ala569Asp	0.0593947	0	0.267647	0.0561865	5.25846e-11	-0.6435	1.8154	-2.97928
569	Ala	Cys	p.Ala569Cys	0.0696202	0	-0.191542	0.070162	6.93889e-18	-0.480486	0.942069	-1.47483
569	Ala	Gln	p.Ala569Gln	0.0303122	5.00172e-12	-0.103182	0.0185558	2.74586e-16	-0.311188	0.584828	-1.84096
569	Ala	Glu	p.Ala569Glu	0.04386	1.45267e-15	0.107004	0.060449	0	-0.878987	1.42276	-1.91513
569	Ala	Gly	p.Ala569Gly	0.0470347	1.72006e-12	0.027334	0.0558247	3.46945e-18	0.190993	-0.113448	-0.242414
569	Ala	His	p.Ala569His	0.0563267	1.63753e-06	0.0309021	0.177794	1.66533e-16	-0.635527	1.14368	-1.99862
569	Ala	Ile	p.Ala569Ile	0.0462987	2.69772e-07	-0.283795	0.0395382	4.07574e-41	-1.14034	1.66517	-3.95978
569	Ala	Leu	p.Ala569Leu	0.0349037	4.40331e-08	-0.161625	0.0545205	0	-0.809331	0.407011	-3.95978
569	Ala	Lys	p.Ala569Lys	0.0799316	5.39499e-16	-0.148848	0.0797188	2.08167e-17	-0.71932	1.01828	-4.2228
569	Ala	Met	p.Ala569Met	0.037636	1.64653e-40	-0.193089	0.107911	0	-0.25654	-0.425517	-3.3723
569	Ala	Phe	p.Ala569Phe	0.0548115	0	0.0208464	0.0411618	2.89737e-05	-1.04022	-0.847931	-4.48581
569	Ala	Pro	p.Ala569Pro	0.0617802	0	0.0741472	0.0229675	6.18501e-23	-0.620216	14.0887	-4.48581
569	Ala	Ser	p.Ala569Ser	0.0264901	2.74667e-06	-0.0245313	0.0394455	0	-0.274749	1.67862	-1.10972
569	Ala	Thr	p.Ala569Thr	0.0495989	2.44019e-08	0.090161	0.0379707	2.48948e-10	-0.661612	1.7977	-2.42731
569	Ala	Trp	p.Ala569Trp	0.0345639	6.69622e-31	0.0697256	0.0300386	7.32506e-40	-0.582632	0.0696552	-4.48581
569	Ala	Tyr	p.Ala569Tyr	0.0334328	1.5944e-39	-0.174619	0.059281	0	-0.8002	1.07931	-4.48581
569	Ala	Val	p.Ala569Val	0.0331501	1.3324e-24	-0.149323	0.0307021	1.34673e-17	-1.02348	1.96172	-3.54944
570	Asn	Ala	p.Asn570Ala	0.0355236	1.21517e-15	0.0641462	0.0273035	7.81553e-55	-0.818429	2.86793	-2.62949
570	Asn	Arg	p.Asn570Arg	0.0388461	6.64973e-13	0.0923042	0.0447862	0	-0.9923	4.82517	-3.01358
570	Asn	Asp	p.Asn570Asp	0.0486501	0	0.0871231	0.0390686	0	-0.456633	3.80724	-1.65503
570	Asn	Cys	p.Asn570Cys	0.0807825	3.46945e-18	0.160271	0.0445795	1.73472e-18	-0.319551	2.98483	-2.95836
570	Asn	Gln	p.Asn570Gln	0.0467325	2.73219e-16	0.0881088	0.0402468	0	-0.306749	4.44885	-1.62629
570	Asn	Glu	p.Asn570Glu	0.0366385	1.39322e-14	0.0484656	0.0299931	0	-0.49089	5.03207	-1.83842
570	Asn	Gly	p.Asn570Gly	0.0262543	4.5004e-58	0.0254453	0.0509769	6.93889e-18	-0.591187	5.0769	-3.23904
570	Asn	His	p.Asn570His	0.0272091	1.47541e-38	0.115623	0.0209345	9.0966e-51	-0.745559	4.25759	-1.66626
570	Asn	Ile	p.Asn570Ile	0.0743111	0	0.123957	0.0290208	9.10995e-44	-1.02403	2.78241	-3.89975
570	Asn	Leu	p.Asn570Leu	0.0294594	3.81472e-32	0.221284	0.0330118	8.91229e-13	-1.05956	3.01483	-4.43047
570	Asn	Lys	p.Asn570Lys	0.03881	5.44022e-09	-0.0135655	0.0635509	0	-0.77149	6.28034	-3.00861
570	Asn	Met	p.Asn570Met	0.0414991	2.41994e-16	0.167248	0.043489	8.41341e-15	-0.910614	3.28759	-4.43047
570	Asn	Phe	p.Asn570Phe	0.0400984	0	0.29048	0.0288944	3.32775e-14	-0.966317	6.5677	-4.50529
570	Asn	Pro	p.Asn570Pro	0.0307998	3.45853e-09	0.110298	0.0351916	3.63006e-58	-1.02754	9.59931	-5.16581
570	Asn	Ser	p.Asn570Ser	0.0267146	4.94973e-59	0.0205212	0.048743	6.93889e-18	-0.360234	3.82103	-2.75357
570	Asn	Thr	p.Asn570Thr	0.0298393	9.11817e-36	0.149496	0.0397572	0	-0.645226	3.82517	-3.06178
570	Asn	Trp	p.Asn570Trp	0.0396442	5.28982e-14	0.31352	0.0531977	0	-0.933956	4.05069	-4.50529
570	Asn	Tyr	p.Asn570Tyr	0.0273122	1.90081e-06	0.138975	0.0326266	1.14392e-29	-1.00725	4.91793	-3.71294
570	Asn	Val	p.Asn570Val	0.0292711	9.88696e-13	0.146204	0.039507	6.60719e-12	-1.10259	2.07241	-3.90983
571	Phe	Ala	p.Phe571Ala	0.135435	0	0.0619346	0.0712464	5.76103e-18	-0.643936	3.98115	-3.43397
571	Phe	Arg	p.Phe571Arg	0.0933716	0	0.171517	0.0429827	4.91925e-09	-0.687875	6.19586	-5.10148
571	Phe	Asn	p.Phe571Asn	0.0515856	6.1021e-13	0.15661	0.164343	0	-0.464227	3.56724	-3.86023
571	Phe	Asp	p.Phe571Asp	0.0493602	3.78493e-43	-0.127654	0.0414876	7.24942e-58	-1.16401	5.19736	-3.86023
571	Phe	Cys	p.Phe571Cys	0.0425093	2.705e-23	0.021809	0.0450626	0	-0.232091	3.76069	-2.97577
571	Phe	Gln	p.Phe571Gln	0.102077	3.46945e-18	-0.0580168	0.152418	0	-0.557764	3.44069	-3.86023
571	Phe	Glu	p.Phe571Glu	0.0484178	7.45585e-06	0.0854704	0.0582169	1.20097e-26	-0.881521	4.87483	-3.86023
571	Phe	Gly	p.Phe571Gly	0.118729	0	0.0598941	0.0571691	7.01498e-96	-1.1754	5.45034	-3.9571
571	Phe	His	p.Phe571His	0.0525003	4.36794e-21	0.115242	0.0681647	0	-0.259944	2.24966	-2.93135
571	Phe	Ile	p.Phe571Ile	0.0392104	4.34664e-12	0.13163	0.165082	5.55112e-17	-0.382562	3.15448	-2.47624
571	Phe	Leu	p.Phe571Leu	0.0700411	0	-0.0282195	0.0818106	0	0.212069	0.754138	-2.04106
571	Phe	Lys	p.Phe571Lys	0.0815183	1.15339e-06	-0.0343301	0.094241	3.91978e-14	-1.0064	6.70966	-5.10148
571	Phe	Met	p.Phe571Met	0.0747386	3.3094e-13	0.235301	0.296541	0	-0.244293	2.40552	-2.29406
571	Phe	Pro	p.Phe571Pro	0.089018	8.62158e-16	-0.220061	0.127955	1.38778e-16	-0.681717	5.39333	-3.92763
571	Phe	Ser	p.Phe571Ser	0.0884345	6.93889e-18	0.105574	0.0521406	0	-0.548938	4.7992	-3.97109
571	Phe	Thr	p.Phe571Thr	0.0570054	3.44564e-08	0.196119	0.0431577	8.61944e-13	-0.100496	3.48517	-3.19738
571	Phe	Trp	p.Phe571Trp	0.0905375	1.73472e-18	0.253102	0.0794817	1.63064e-15	-1.18046	9.68414	-2.60803
571	Phe	Tyr	p.Phe571Tyr	0.0570692	0	0.106388	0.0281617	6.89132e-08	-0.394391	2.01621	-1.0119
571	Phe	Val	p.Phe571Val	0.0387414	5.87984e-06	0.058161	0.060837	2.94591e-14	-0.412362	2.89368	-2.06043
572	Gly	Ala	p.Gly572Ala	0.094139	0	0.0187003	0.177983	0	-0.34564	1.70264	-2.18891
572	Gly	Arg	p.Gly572Arg	0.0458921	9.44066e-13	0.0836875	0.135998	2.77556e-17	-0.370024	2.06034	-2.90422
572	Gly	Asn	p.Gly572Asn	0.148097	0	-0.000813193	0.140041	0	0.219096	0.891149	-1.83581
572	Gly	Asp	p.Gly572Asp	0.0570718	3.34179e-31	0.205036	0.0325466	1.85803e-19	-0.089845	0.161954	-1.41269
572	Gly	Cys	p.Gly572Cys	0.0635276	4.33681e-18	0.110775	0.102194	0	-0.0111347	5.84207	-2.46185
572	Gly	Gln	p.Gly572Gln	0.125647	0	0.101474	0.122078	2.77556e-17	-0.014173	2.07011	-2.15212
572	Gly	Glu	p.Gly572Glu	0.0455808	9.11813e-08	0.100052	0.0964492	2.77556e-17	0.115104	1.14793	-1.84692
572	Gly	His	p.Gly572His	0.0469507	3.36732e-07	0.0345145	0.0354626	6.07153e-17	-0.157595	0.879655	-2.18149
572	Gly	Ile	p.Gly572Ile	0.039823	9.96247e-17	0.168172	0.0399486	3.06224e-24	-0.491043	3.52609	-4.13812
572	Gly	Leu	p.Gly572Leu	0.0495647	5.0578e-52	0.209584	0.0608629	3.46945e-18	0.0341187	1.84276	-3.53133
572	Gly	Lys	p.Gly572Lys	0.148118	3.33067e-16	0.293747	0.0975725	1.38778e-17	0.0358061	2.29184	-3.02021
572	Gly	Met	p.Gly572Met	0.0560203	1.16576e-10	0.0764216	0.162887	5.55112e-17	0.000528423	2.02908	-4.13812
572	Gly	Phe	p.Gly572Phe	0.0524462	4.85691e-08	0.16245	0.0891808	1.38778e-17	-0.130357	1.3046	-4.36557
572	Gly	Pro	p.Gly572Pro	0.0408227	1.38627e-33	0.297063	0.0446186	1.73472e-18	-0.185755	3.44379	-2.45174
572	Gly	Ser	p.Gly572Ser	0.0796702	1.73591e-08	-0.0753724	0.0495142	0	0.0945066	1.49345	-2.17016
572	Gly	Thr	p.Gly572Thr	0.0525472	3.80197e-34	-0.0026586	0.174162	5.55112e-17	0.439728	1.95276	-2.5658
572	Gly	Trp	p.Gly572Trp	0.108752	0	0.188824	0.151182	0	-0.154909	0.871494	-4.36557
572	Gly	Tyr	p.Gly572Tyr	0.0944683	0	0.20081	0.076318	1.38778e-17	-0.132238	1.34966	-3.7612
572	Gly	Val	p.Gly572Val	0.043709	1.26669e-18	0.146936	0.0661285	6.93889e-18	-0.311585	5.56862	-3.70756
573	Val	Ala	p.Val573Ala	0.0417356	2.1684e-18	0.0188288	0.0761022	6.93889e-18	-0.185657	1.97759	-1.0538
573	Val	Arg	p.Val573Arg	0.0355837	1.276e-09	0.0570519	0.068802	0	-0.0782698	1.17379	-1.63442
573	Val	Asn	p.Val573Asn	0.0300108	2.76526e-19	-0.00823922	0.0320651	0	-0.103654	1.8123	-2.35156
573	Val	Asp	p.Val573Asp	0.0231644	5.20769e-46	0.0948972	0.0426117	0	-0.131082	2.18621	-2.82449
573	Val	Cys	p.Val573Cys	0.0382759	3.10776e-15	0.0638062	0.0314109	2.60209e-18	0.0762792	1.68839	-1.18146
573	Val	Gln	p.Val573Gln	0.114995	0	0.0504059	0.0752159	6.93889e-18	-0.200624	2.34908	-2.17043
573	Val	Glu	p.Val573Glu	0.0507482	0	0.00916121	0.0333231	8.67362e-19	0.215877	1.60736	-1.63773
573	Val	Gly	p.Val573Gly	0.0288031	2.34107e-16	0.0274158	0.0609596	0	-0.0808249	3.26391	-2.96649
573	Val	His	p.Val573His	0.0379008	1.07553e-16	-0.0413528	0.120205	2.77556e-17	-0.091725	0.863908	-1.99491
573	Val	Ile	p.Val573Ile	0.0245368	1.63801e-16	0.0359775	0.0497209	6.93889e-18	0.111058	-0.363908	-0.304312
573	Val	Leu	p.Val573Leu	0.0410614	4.33681e-18	0.0263995	0.0166367	2.96663e-08	-0.127482	0.459885	-1.14946
573	Val	Lys	p.Val573Lys	0.0259639	5.36148e-15	-0.0321323	0.0777173	0	-0.109224	1.31425	-1.35883
573	Val	Met	p.Val573Met	0.0318805	1.93591e-10	-0.0506574	0.0704053	0	-0.0104873	0.948736	-1.22198
573	Val	Phe	p.Val573Phe	0.0593432	0	-0.0370491	0.0152351	6.0183e-07	0.118571	0.566437	-1.64575
573	Val	Pro	p.Val573Pro	0.0301122	9.1744e-13	-0.0932138	0.0697005	0	0.116354	3.0408	-2.29845
573	Val	Ser	p.Val573Ser	0.0342685	2.28117e-70	-0.00586303	0.0504757	0	0.142518	2.01931	-1.28448
573	Val	Thr	p.Val573Thr	0.0488461	0	-0.0305283	0.018242	8.32954e-08	0.0844768	1.12701	-1.04674
[truncated: 2,962 more rows]

## Sheet: ClinVar_gnomAD_data
variant	position	wt_aa	sub_aa	SE_interaction	epsilon_interaction	score_interaction	SE_abundance	epsilon_abundance	score_abundance	ClinVar	gnomAD
[truncated: 538 more rows]

[truncated: 4 more sheets: rSASA_Secondary, Tile_1-7_data_not_rescaled, Replicate_correlation, Primers_anneal._temp.]
